# Supplementary material for: Ecological stoichiometry of the honeybee: Pollen diversity and adequate species composition are needed to mitigate limitations imposed on the growth and development of bees by pollen quality
Source: PLoS One. 2017 Aug 22;12(8):e0183236. doi: 10.1371/journal.pone.0183236 (PMC5568746; doi:10.1371/journal.pone.0183236)
Supplement: S1 Table — (XLSX) [file pone.0183236.s001.xlsx]

## Sheet: S1
		C	N	P	S	K	Na	Ca	Mg	Fe	Zn	Mn	Cu
		% (dag/kg) d.m.					ppm (mg/kg) d.m.
queens	mean	48.4438	11.8912	1.17363	0.679231	1.513	1045.88	521.104	1298.51	109.629	105.544	3.8587	21.2709
	SD	1.17386	0.993603	0.174228	0.0476028	0.124862	107.228	66.8117	159.809	15.0626	9.05259	0.719147	5.11358
	median	48.47	12.295	1.17363	0.675	1.49166	1045.88	521.104	1298.51	109.629	105.544	3.8587	21.2709
	lower quartile	47.92	11.165	1.0989	0.635	1.42195	982.718	463.69	1183.78	98.5729	98.37	3.29786	16.7886
	upper quartile	49.25	12.66	1.27653	0.72	1.60461	1104.91	571.009	1407.9	121.038	112.79	4.15985	25.6958
	Min	46.42	10.13	0.911206	0.59	1.34089	835.237	428.371	1133.3	90.4984	92.5143	2.94523	15.0126
	Max	50.36	13.04	1.46106	0.74	1.71849	1206.64	637.156	1560	135.824	119.211	5.53453	30.3078
	N	13	13	11	13	12	14	14	13	10	12	14	14
drones	mean	47.9269	11.2289	0.944325	0.569722	1.63013	719.626	365.56	960.526	86.7186	74.0898	3.07708	25.2151
	SD	1.39727	0.564114	0.232872	0.0506566	0.10005	84.8495	42.5786	92.5969	12.2447	6.85006	0.360685	2.13087
	median	47.86	11.265	0.944325	0.5725	1.6635	719.626	365.56	960.526	86.7186	74.0898	3.07708	25.2151
	lower quartile	47.135	10.925	0.765434	0.53625	1.56263	663.285	337.542	904.486	74.7372	69.8478	2.86027	23.6136
	upper quartile	49.13	11.6825	1.1261	0.60375	1.69896	783.759	394.014	1051.71	94.6008	80.1593	3.31439	26.4549
	Min	45.175	10.22	0.543328	0.48	1.44643	559.537	276.493	805.978	71.1313	64.0465	2.29684	20.0919
	Max	50.06	12.075	1.2918	0.655	1.74918	842.911	434.553	1098.45	108.177	85.9298	3.61435	28.908
	N	18	18	16	18	14	15	15	15	17	14	16	16
workers	mean	46.3606	10.8038	1.11754	0.60375	1.67841	711.116	508.779	1216.98	87.2455	84.0793	3.07469	25.1717
	SD	0.724058	0.318724	0.172849	0.0590903	0.114287	63.8896	55.0353	82.7351	7.34476	6.49895	0.401461	2.46357
	median	46.42	10.89	1.11754	0.585	1.66428	711.116	508.779	1216.98	87.2455	84.0793	3.07469	25.1717
	lower quartile	45.9675	10.6625	1.03703	0.57	1.60255	658.964	482.934	1142.72	82.579	79.9402	2.77106	23.9364
	upper quartile	47.02	11.0175	1.22417	0.625	1.7143	747.884	517.271	1269.05	92.4401	87.2499	3.25687	27.1967
	Min	45.06	10.09	0.777539	0.53	1.51825	623.136	428.331	1117.67	74.7521	72.2018	2.51366	20.8638
	Max	47.59	11.22	1.31356	0.78	1.92908	834.161	623.651	1372.3	98.7163	96.4986	3.86357	28.6849
	N	16	16	13	16	17	17	17	17	14	16	17	16
