# Supplementary material for: Ecological stoichiometry of the honeybee: Pollen diversity and adequate species composition are needed to mitigate limitations imposed on the growth and development of bees by pollen quality
Source: PLoS One. 2017 Aug 22;12(8):e0183236. doi: 10.1371/journal.pone.0183236 (PMC5568746; doi:10.1371/journal.pone.0183236)
Supplement: S2 Table — (XLSX) [file pone.0183236.s002.xlsx]

## Sheet: S2
		C	N	P	S	K	Na	Ca	Mg	Fe	Zn	Mn	Cu
		mg d.m. per 1 specimen								µg d.m. per 1 specimen
queens	mean	22.0745	5.38659	0.548022	0.308242	0.697586	0.0480142	0.02386	0.0594792	5.09101	4.79151	0.177267	0.971856
	SD	2.70093	0.489723	0.0707591	0.0304227	0.041554	0.00495988	0.00247055	0.00599081	0.451864	0.449906	0.035747	0.205069
	median	21.7952	5.43585	0.55917	0.31388	0.699716	0.0461403	0.0233521	0.0597734	5.04799	4.74135	0.164251	0.951716
	lower quartile	20.1627	5.33234	0.494587	0.29931	0.676356	0.0449704	0.021824	0.0572957	4.79365	4.6197	0.160687	0.805665
	upper quartile	23.1396	5.70742	0.583695	0.32571	0.719049	0.0515795	0.0248621	0.0610739	5.30817	4.87104	0.173778	1.16286
	Min	18.2895	4.4952	0.44799	0.250982	0.622173	0.040676	0.0208616	0.044295	4.47062	4.05307	0.141666	0.640722
	Max	26.7915	6.06751	0.6867	0.34798	0.777011	0.0567119	0.0292838	0.0701812	5.85289	5.88905	0.280047	1.29717
	N	13	13	11	13	12	14	14	13	10	12	14	14
drones	mean	27.6745	6.49388	0.531336	0.32986	0.91501	0.0401297	0.0206094	0.0543854	4.79555	4.1526	0.171778	1.41551
	SD	4.30035	1.1242	0.13543	0.0637861	0.0528683	0.00347052	0.0018497	0.00415335	0.526423	0.290676	0.0153014	0.161524
	median	26.872	6.32624	0.564075	0.321265	0.919603	0.0395661	0.0201198	0.053355	4.76956	4.11869	0.171121	1.36151
	lower quartile	26.1065	5.8622	0.418069	0.291299	0.875683	0.0391143	0.0191536	0.0521198	4.57666	3.97413	0.16366	1.31296
	upper quartile	28.2473	6.72715	0.642228	0.352253	0.950239	0.0411701	0.0222854	0.056939	5.11773	4.23982	0.180804	1.48418
	Min	18.367	4.42987	0.303643	0.22854	0.844598	0.0320118	0.0180504	0.0454404	3.39154	3.69458	0.145744	1.12285
	Max	37.297	8.98092	0.73575	0.46056	0.997424	0.0465922	0.0241109	0.060988	5.65005	4.76707	0.203199	1.69832
	N	18	18	16	18	14	15	15	15	17	14	16	16
workers	mean	9.08422	2.11439	0.224412	0.118212	0.334416	0.0141871	0.010134	0.02423	1.73389	1.67053	0.0611837	0.504899
	SD	0.837589	0.170144	0.0378925	0.014624	0.0215125	0.00142636	0.00104122	0.00123213	0.144467	0.148804	0.007246	0.055861
	median	8.84404	2.04744	0.23544	0.11778	0.334246	0.0140808	0.0101546	0.0239579	1.73459	1.6583	0.0612023	0.520242
	lower quartile	8.47218	2.00912	0.224696	0.10994	0.314025	0.0132376	0.00924504	0.0234283	1.65805	1.56436	0.0561578	0.446796
	upper quartile	9.67739	2.20257	0.243615	0.123634	0.347976	0.0153656	0.0106895	0.0248673	1.8196	1.72598	0.0634858	0.548143
	Min	7.78637	1.86736	0.13407	0.09328	0.299225	0.0115915	0.00860334	0.0219847	1.48427	1.45126	0.0504887	0.407334
	Max	10.8452	2.44974	0.27795	0.145392	0.377406	0.0164546	0.0127114	0.0270377	1.97963	2.02325	0.0780987	0.574479
	N	16	16	13	16	17	17	17	17	14	16	17	16
