# Supplementary material for: Ecological stoichiometry of the honeybee: Pollen diversity and adequate species composition are needed to mitigate limitations imposed on the growth and development of bees by pollen quality
Source: PLoS One. 2017 Aug 22;12(8):e0183236. doi: 10.1371/journal.pone.0183236 (PMC5568746; doi:10.1371/journal.pone.0183236)
Supplement: S3 Table — % indicates the percentage of grains of a particular taxon in the total counted number of pollen grains in a particular PPM. (XLSX) [file pone.0183236.s003.xlsx]

## Sheet: S6
PPM	pollen taxon	pollen grains percentage
1	Prunus	51.43
	Brassica napus	18.41
	Aesculus	8.57
	Fragaria	7.3
	Malus	3.81
	Anemone	2.22
	Rubus	2.22
	Ranunculus	1.9
	other Brassicaceae	1.27
	Trifolium repens	0.63
	Chenopodiaceae	0.32
	Pinus	0.32
	Quercus	0.32
	Taraxacum	0.32
	Trifolium pratense	0.32
	other Vicia	0.32
	Viola tricolor	0.32
1A	Prunus	71.1
	Salix	6.9
	Fragaria	5.37
	Malus	5.37
	Rubus	4.09
	Brassica napus	3.07
	Anthriscus	1.28
	other Brassicaceae	1.02
	Anemone	0.51
	Trifolium repens	0.51
	Caryophyllaceae	0.26
	Pinus	0.26
	Quercus	0.26
1B	Anthriscus	21.36
	Aesculus	20.23
	Plantago	14.09
	Salix	12.73
	Rumex	9.77
	Taraxacum	9.55
	Prunus	3.41
	other Brassicaceae	3.18
	Poaceae	2.73
	Fragaria	0.45
	Rubus	0.45
	Trifolium repens	0.45
	other Vicia	0.45
	Allium	0.23
	Chenopodiaceae	0.23
	Helianthus	0.23
	Trifolium pratense	0.23
	Viola tricolor	0.23
1C	Salix	41.74
	Brassica napus	28.64
	Prunus	9.14
	Anthriscus	5.68
	Ranunculus	4.45
	other Brassicaceae	3.7
	Malus	1.72
	Fragaria	0.74
	Plantago	0.74
	Aesculus	0.49
	Ericaceae	0.49
	Rumex	0.49
	Taraxacum	0.49
	Arctium	0.49
	Bellis	0.25
	Betula	0.25
	Pinus	0.25
	Viola tricolor	0.25
2	Trifolium repens	37.2
	Brassica napus	23.88
	Filipendula	20.24
	Rhus typhina	8.3
	other Brassicaceae	3.11
	Trifolium pratense	2.42
	Rubus	1.04
	Tilia	1.04
	Prunus	0.87
	Achillea	0.69
	Anthriscus	0.35
	Taraxacum	0.35
	Centaurea cyanus	0.17
	Convolvulus	0.17
	Fragaria	0.17
2A	Trifolium repens	86.94
	Trifolium pratense	12
	Rhus typhina	0.43
	other Brassicaceae	0.21
	Caryophyllaceae	0.21
	Tilia	0.21
2B	Rhus typhina	60.57
	Trifolium repens	18.33
	Sedum	9.51
	Taraxacum	4.41
	Prunus	3.71
	Rubus	0.93
	Solidago	0.7
	Achillea	0.46
	Sanguisorba	0.46
	Trifolium pratense	0.46
	Plantago	0.23
	Poaceae	0.23
2C	Pyrus	72.79
	Prunus	15.42
	Malus	3.63
	Rubus	3.17
	Sedum	2.95
	Polygonum bistorta	0.68
	other Brassicaceae	0.45
	Viola tricolor	0.45
	Brassica napus	0.23
	Caryophyllaceae	0.23
2D	Filipendula	58.52
	Trifolium repens	19.22
	Brassica napus	18.04
	other Brassicaceae	3.2
	Tilia	0.51
	Trifolium pratense	0.34
	Poaceae	0.17
