# Supplementary material for: Ecological stoichiometry of the honeybee: Pollen diversity and adequate species composition are needed to mitigate limitations imposed on the growth and development of bees by pollen quality
Source: PLoS One. 2017 Aug 22;12(8):e0183236. doi: 10.1371/journal.pone.0183236 (PMC5568746; doi:10.1371/journal.pone.0183236)
Supplement: S5 Table — Means, maxima, minima and percentiles were estimated using randomized resampling (N = 3000). TSR values above 4 denote limitations on development. Yellow indicates the values above the threshold value of TSR = 4. (XLSX) [file pone.0183236.s005.xlsx]

## Sheet: S3
caste and element		pollen pellet morphospecies									caste
		1	1A	1B	1C	2	2A	2B	2C	2D
Queens
N	median	2.82387	2.74571	3.54941	3.03056	3.08734	2.61747	3.79765	3.5674	3.15315	Queens
	mean	2.77015	2.68242	3.57321	3.00094	3.11744	2.60305	3.80236	3.58323	3.11227
	Min	2.13579	2.1763	2.49237	2.24888	2.14487	1.94649	2.46799	2.13239	2.22426
	Max	3.28745	3.12711	4.6297	3.67065	4.32815	3.27628	5.04423	5.40286	3.79637
	10% percentile	2.40777	2.34138	3.01221	2.60013	2.56345	2.24234	3.09782	2.64866	2.69867
	90% percentile	3.05804	2.94452	4.17411	3.34255	3.78802	2.93834	4.53631	4.68205	3.47591
	lower quartile	2.56603	2.48238	3.27163	2.79597	2.79592	2.40708	3.37582	2.96543	2.89272
	upper quartile	2.96509	2.86597	3.88082	3.21613	3.39908	2.79575	4.24045	4.11963	3.35147
	SD	0.245281	0.227435	0.42911	0.277071	0.443463	0.26121	0.542244	0.758998	0.296207
	c.v.	0.0885444	0.0847872	0.120091	0.0923282	0.142252	0.100348	0.142607	0.211819	0.0951741
P	median	2.30281	3.31534	4.14377	4.6116	3.36055	2.77504	1.8566	3.5741	4.11516	Queens
	mean	2.30876	3.43995	4.20905	4.3805	3.42021	2.80743	1.86174	3.90283	3.90993
	Min	1.19457	1.74554	2.08587	1.84144	1.50099	1.1502	1.146	1.34477	1.22436
	Max	3.65851	5.65063	7.32108	6.9913	6.29979	5.03996	2.79624	8.17803	7.10387
	10% percentile	1.58589	2.28573	2.90048	2.46995	1.9892	1.66865	1.46174	1.91225	1.72961
	90% percentile	3.06857	4.77321	5.51549	6.00792	4.9893	3.90129	2.32608	6.19449	5.72809
	lower quartile	1.90746	2.65474	3.46369	3.46351	2.386	2.18074	1.60957	2.4645	2.64278
	upper quartile	2.68554	4.12366	4.92092	5.23508	4.33964	3.46671	2.05856	5.33331	5.04362
	SD	0.539206	0.913151	0.999525	1.25572	1.13294	0.855074	0.328731	1.67711	1.45596
	c.v.	0.233548	0.265455	0.237471	0.286662	0.331249	0.304575	0.176572	0.429718	0.372374
S	median	2.8837	3.14174	4.48148	3.37236	4.05032	4.46196	9.31699	6.21586	4.44313	Queens
	mean	3.1203	3.26968	4.65339	3.50239	3.91483	4.92332	10.3771	7.18915	4.10731
	Min	2.20133	2.40206	3.37863	2.60165	1.55596	3.12678	4.31496	2.91535	2.24894
	Max	6.70683	5.88582	8.1939	6.28694	8.6833	11.999	30.2846	23.8953	8.85527
	10% percentile	2.51168	2.76661	3.96582	2.99313	1.92367	3.77549	5.50496	3.67523	2.62573
	90% percentile	4.11056	3.62781	5.08919	3.8484	5.21166	7.11795	17.3082	13.4528	5.45844
	lower quartile	2.66839	2.93235	4.20071	3.16571	3.09297	4.05253	7.03624	4.36281	2.839
	upper quartile	3.25399	3.36223	4.80696	3.60822	4.71732	4.96384	12.0174	8.66245	5.09658
	SD	0.715683	0.616847	0.841859	0.629644	1.37723	1.36856	4.48946	3.6666	1.39203
	c.v.	0.229363	0.188657	0.180913	0.179776	0.351798	0.277976	0.43263	0.510019	0.338914
K	median	2.25939	2.05693	3.46126	2.43718	2.3417	1.91315	2.34288	3.13571	2.48462	Queens
	mean	2.27061	2.06736	3.4844	2.4447	2.35065	1.91809	2.35409	3.13618	2.4953
	Min	1.78426	1.62761	2.62208	1.87575	1.63859	1.52211	1.81695	2.18249	1.64088
	Max	2.9286	2.75645	4.73331	3.06007	3.18735	2.51694	3.04742	4.35388	3.4661
	10% percentile	1.9793	1.79951	3.05012	2.15357	2.01376	1.67159	2.06021	2.60504	2.04449
	90% percentile	2.5684	2.34705	3.94229	2.74752	2.70786	2.17375	2.6692	3.65536	2.95793
	lower quartile	2.10869	1.90917	3.22272	2.26542	2.15873	1.77482	2.17146	2.85983	2.24806
	upper quartile	2.42541	2.20512	3.73236	2.61698	2.53541	2.04941	2.52136	3.42061	2.73522
	SD	0.220687	0.210675	0.346563	0.224903	0.266484	0.189436	0.230756	0.40101	0.342789
	c.v.	0.097193	0.101906	0.0994613	0.0919961	0.113366	0.0987628	0.0980238	0.127866	0.137374
Na	median	16.5653	14.0069	11.3147	13.7496	13.3393	12.7828	14.5619	15.9021	10.9585	Queens
	mean	16.4142	15.7801	11.4522	16.1004	13.8587	12.6493	15.1901	16.731	11.2438
	Min	9.97374	8.13505	6.19952	6.57993	5.17802	3.94063	9.78509	7.20721	5.0977
	Max	22.5892	30.1553	17.0522	41.4422	24.1001	21.5515	23.7076	31.6367	19.6565
	10% percentile	13.3131	10.1897	8.55353	9.07619	7.51936	5.6955	12.0377	9.3169	7.392
	90% percentile	19.3422	24.1486	14.357	28.8833	20.4811	17.4011	19.3291	25.5751	15.9023
	lower quartile	14.7605	11.5694	9.81794	10.4965	9.68575	10.1361	13.2641	10.5319	8.90039
	upper quartile	18.1356	20.0706	13.1679	17.8786	18.0448	15.8357	17.0888	22.9546	13.1452
	SD	2.3044	5.32083	2.18787	7.70926	4.83629	3.96942	2.7456	6.43951	3.03871
	c.v.	0.140391	0.337187	0.191043	0.478825	0.348971	0.313807	0.180749	0.384885	0.270257
Ca	median	0.598949	0.600775	0.68509	0.482436	0.42228	0.459138	0.379195	0.331103	0.546435	Queens
	mean	0.680351	0.668522	0.802199	0.484431	0.585326	0.491544	0.399363	0.40766	0.794182
	Min	0.324739	0.365686	0.456024	0.32903	0.244054	0.261584	0.237723	0.217911	0.278861
	Max	1.3859	1.30343	2.50933	0.69058	1.60884	0.984107	0.726554	1.15703	2.72456
	10% percentile	0.406305	0.450228	0.544953	0.397924	0.320076	0.312407	0.280797	0.250625	0.333139
	90% percentile	1.05534	0.984651	1.56637	0.576067	1.09869	0.707167	0.539217	0.734442	1.74103
	lower quartile	0.475588	0.497485	0.597795	0.427572	0.351209	0.378158	0.328125	0.281948	0.397175
	upper quartile	0.868905	0.817929	0.771322	0.536698	0.844164	0.572277	0.468703	0.449599	1.09756
	SD	0.248936	0.210249	0.3984	0.0678046	0.330798	0.149329	0.0987154	0.194201	0.566809
	c.v.	0.365894	0.314498	0.496634	0.139968	0.565152	0.303796	0.247182	0.47638	0.713701
Mg	median	1.71644	1.79016	2.82729	1.5439	1.54101	1.64627	0.96048	1.60898	1.53075	Queens
	mean	1.75143	1.84674	2.90802	1.60828	1.58803	1.69254	0.988272	1.62924	1.63508
	Min	1.17775	1.37819	2.10488	1.24627	1.04409	1.2548	0.732436	1.24109	1.01201
	Max	2.79119	2.85906	4.34702	2.24812	2.72685	2.59006	1.41563	2.33086	2.83857
	10% percentile	1.32348	1.52818	2.44192	1.37515	1.23694	1.39051	0.830415	1.36076	1.20259
	90% percentile	2.29568	2.21649	3.50248	1.92284	2.00019	2.03582	1.19207	1.96039	2.17665
	lower quartile	1.4642	1.61151	2.56886	1.43618	1.35735	1.48314	0.873398	1.42282	1.33148
	upper quartile	1.96215	2.05014	3.19127	1.77386	1.7739	1.86773	1.08586	1.77929	1.88029
	SD	0.361807	0.28559	0.423488	0.211292	0.307942	0.259719	0.139034	0.235353	0.392124
	c.v.	0.206578	0.154645	0.145628	0.131378	0.193914	0.153449	0.140684	0.144456	0.239819
Fe	median	1.93307	1.40316	2.85376	1.51574	0.87182	0.719671	1.12484	0.867457	1.14763	Queens
	mean	1.91831	1.45487	3.08667	1.54808	1.05615	0.717176	1.21269	1.02276	1.43527
	Min	1.04948	0.795507	1.85318	1.09263	0.501631	0.378739	0.657853	0.52839	0.562525
	Max	3.07962	2.6353	6.06355	2.57173	2.74629	1.30851	2.38565	2.9173	3.46621
	10% percentile	1.26528	0.999986	2.19139	1.23658	0.617409	0.438966	0.817123	0.629219	0.740823
	90% percentile	2.53576	1.95561	4.42377	1.89289	1.90802	1.00502	1.71281	1.83322	2.48183
	lower quartile	1.5909	1.13781	2.38465	1.32994	0.721417	0.53136	0.960465	0.749182	0.896346
	upper quartile	2.22383	1.7281	3.5072	1.71587	1.21278	0.878512	1.40051	1.0929	1.96244
	SD	0.450882	0.385848	0.898795	0.272906	0.494967	0.218151	0.351793	0.469705	0.683753
	c.v.	0.235042	0.265212	0.291186	0.176287	0.468652	0.30418	0.290093	0.459252	0.476392
Zn	median	2.64847	2.16223	3.16666	2.52173	2.40845	2.43936	2.38471	2.17757	3.31421	Queens
	mean	2.79185	2.18133	3.31526	2.54546	2.62169	2.46872	2.4362	2.20924	3.88103
	Min	1.8547	1.5834	2.36747	1.95614	1.76127	1.87219	1.74224	1.56454	2.29936
	Max	4.25439	3.03319	5.59415	3.21722	4.29518	3.42801	3.55357	3.11138	7.33212
	10% percentile	2.14634	1.823	2.72389	2.24594	2.04362	2.06841	2.024	1.82658	2.7661
	90% percentile	3.60911	2.57103	4.23307	2.87881	3.56735	2.94597	2.95057	2.6633	5.94442
	lower quartile	2.2968	1.96994	2.89643	2.35741	2.18526	2.20285	2.16679	1.97096	2.97847
	upper quartile	3.25857	2.36146	3.5203	2.72657	3.04155	2.66866	2.64701	2.40375	5.04169
	SD	0.559309	0.282426	0.59365	0.238794	0.581127	0.326388	0.351431	0.310005	1.24634
	c.v.	0.200336	0.129474	0.179066	0.0938118	0.221661	0.132209	0.144254	0.140322	0.321136
Mn	median	0.108846	0.0838294	0.175509	0.101471	0.0340864	0.170718	0.154193	0.0115618	0.320452	Queens
	mean	0.115254	0.086493	0.182861	0.105428	0.0387889	0.186176	0.193978	0.0119511	0.345477
	Min	0.068442	0.0530747	0.109663	0.0644797	0.0197307	0.0840305	0.0881954	0.00753505	0.140183
	Max	0.212226	0.155315	0.362045	0.198142	0.115837	0.422789	0.563974	0.0206544	0.852119
	10% percentile	0.0821616	0.0644442	0.135229	0.0777799	0.024849	0.117302	0.112156	0.00908374	0.20701
	90% percentile	0.149808	0.110757	0.241678	0.137306	0.0616667	0.274846	0.33596	0.0150975	0.505334
	lower quartile	0.0967809	0.072352	0.151944	0.0879435	0.0284709	0.135839	0.128145	0.0101331	0.256332
	upper quartile	0.132393	0.0968734	0.20631	0.118765	0.0427338	0.229306	0.245102	0.0134421	0.408561
	SD	0.0275552	0.0186837	0.0415694	0.0235656	0.0161562	0.0643005	0.0956773	0.00242971	0.123755
	c.v.	0.239082	0.216014	0.227329	0.223522	0.416517	0.345374	0.493238	0.203305	0.358215
Cu	median	2.51882	2.46881	2.57929	2.11023	2.48568	2.7814	2.66392	4.92158	5.02912	Queens
	mean	2.62529	2.58259	2.69766	2.35013	4.03746	3.16291	2.83673	6.18459	5.45542
	Min	1.37782	1.53759	1.57967	1.30531	1.13643	1.20994	1.17517	1.74463	1.78205
	Max	4.94923	4.80747	4.80064	5.87399	15.6707	9.34131	6.04941	17.3011	12.8276
	10% percentile	1.58796	1.75487	1.89482	1.50246	1.41843	1.64203	1.62967	2.34605	2.5389
	90% percentile	3.96545	3.49506	3.6647	3.31705	9.58239	5.48331	4.27335	11.9776	8.89682
	lower quartile	1.9556	2.02841	2.11867	1.68578	1.76704	1.99594	2.11126	2.94308	3.45162
	upper quartile	3.03582	3.03292	3.2161	2.72579	5.18307	3.8105	3.49462	8.76425	7.14751
	SD	0.837439	0.680082	0.668756	0.874724	3.36795	1.59348	1.0103	3.90141	2.39595
	c.v.	0.318989	0.263333	0.247902	0.372203	0.834174	0.503803	0.356151	0.630828	0.439187
Workers
N	median	2.63497	2.55963	3.34688	2.8462	2.94375	2.48183	3.64667	3.34865	2.97638	Workers
	mean	2.63143	2.55255	3.37771	2.84765	2.97937	2.47782	3.6114	3.40883	2.94946
	Min	2.25118	2.27231	2.54747	2.38095	2.25866	2.0542	2.6427	2.29534	2.37285
	Max	2.9036	2.76848	4.09425	3.24501	3.83646	2.90603	4.45201	4.78909	3.3678
	10% percentile	2.49525	2.43859	2.98063	2.65488	2.52697	2.26831	2.93298	2.54741	2.70751
	90% percentile	2.76505	2.66222	3.81657	3.04235	3.49392	2.68497	4.15991	4.42082	3.14314
	lower quartile	2.56052	2.49542	3.13022	2.74504	2.67844	2.36988	3.32108	2.74991	2.84167
	upper quartile	2.70682	2.61537	3.64709	2.95489	3.2836	2.57908	3.98266	4.03427	3.06785
	SD	0.105445	0.0861899	0.316827	0.147465	0.358441	0.156233	0.440766	0.685633	0.167959
	c.v.	0.0400713	0.0337663	0.0937993	0.0517846	0.120308	0.0630526	0.122048	0.201134	0.0569457
P	median	2.231	3.25568	4.20567	4.72238	3.18974	2.81727	1.88016	3.64118	4.03121	Workers
	mean	2.28587	3.43312	4.24379	4.33076	3.37936	2.79917	1.85432	3.84394	3.83411
	Min	1.06209	1.57415	1.88187	1.646	1.35536	1.03709	1.04736	1.22023	1.13295
	Max	3.45013	5.24903	6.72246	6.46772	5.85645	4.67495	2.57631	7.55109	6.54742
	10% percentile	1.64252	2.25862	3.01767	2.63817	2.06253	1.64653	1.36669	1.91148	1.80974
	90% percentile	2.99654	4.72624	5.66191	5.73177	4.91171	3.98512	2.27838	6.42202	5.75685
	lower quartile	1.87409	2.7376	3.42844	3.12032	2.32865	2.22575	1.61311	2.58094	2.72184
	upper quartile	2.76622	4.41552	4.98745	5.38775	4.46057	3.36412	2.13149	5.21121	5.11857
	SD	0.540651	0.932416	1.00781	1.24031	1.11839	0.83055	0.339014	1.67363	1.4641
	c.v.	0.236519	0.271595	0.237479	0.286395	0.330947	0.296713	0.182824	0.435393	0.381861
S	median	2.59356	2.84878	4.08446	3.06941	3.62544	4.01094	8.47774	5.77349	3.43342	Workers
	mean	2.76961	2.89396	4.13945	3.12163	3.42265	4.35633	9.15664	6.49871	3.60449
	Min	2.01931	2.31007	3.0934	2.42328	1.47191	2.97229	4.12981	2.79065	2.13782
	Max	4.7257	4.13381	5.77192	4.43689	6.12288	8.31492	21.4126	16.9225	6.27126
	10% percentile	2.31957	2.55676	3.67887	2.77988	1.71929	3.44953	4.88195	3.32915	2.40766
	90% percentile	3.51522	3.26544	4.60079	3.48804	4.61072	6.06838	15.3293	12.0839	4.90611
	lower quartile	2.43045	2.68687	3.86558	2.90642	2.81526	3.72886	6.26541	3.90544	2.53838
	upper quartile	3.0701	3.02625	4.33261	3.2681	4.1919	4.48677	10.5485	7.86279	4.52592
	SD	0.485656	0.310516	0.429553	0.322508	1.04863	1.01069	3.66789	3.19354	1.08891
	c.v.	0.175352	0.107298	0.10377	0.103314	0.30638	0.232005	0.400572	0.491412	0.302099
K	median	2.60814	2.36759	4.01437	2.80647	2.70983	2.20406	2.72866	3.62908	2.90367	Workers
	mean	2.63339	2.39885	4.0428	2.82948	2.72131	2.22902	2.74207	3.62124	2.89538
	Min	2.14284	1.93467	3.20307	2.2314	1.9655	1.82444	2.18797	2.58295	1.98989
	Max	3.37463	3.17171	5.34871	3.47067	3.7213	2.8783	3.56521	5.02705	4.00828
	10% percentile	2.3484	2.13535	3.60696	2.57378	2.37419	1.99223	2.45551	2.9901	2.38087
	90% percentile	2.92636	2.70705	4.53551	3.13732	3.0895	2.48525	3.05905	4.18078	3.3776
	lower quartile	2.46677	2.23352	3.79412	2.68303	2.52954	2.08628	2.57161	3.33953	2.63361
	upper quartile	2.78632	2.53474	4.26427	2.9503	2.90186	2.35696	2.88922	3.91405	3.15966
	SD	0.229079	0.224842	0.357266	0.216492	0.283544	0.193661	0.234694	0.43706	0.375665
	c.v.	0.08699	0.0937293	0.0883709	0.0765129	0.104194	0.0868819	0.0855902	0.120693	0.129746
Na	median	11.5779	10.0591	8.0941	9.611	9.83923	9.51526	10.6098	11.3734	7.60507	Workers
	mean	11.6415	11.2716	8.09718	11.2305	9.80493	9.03762	10.8849	11.8763	7.98944
	Min	7.99936	6.40856	4.76581	5.22013	4.10183	3.12466	7.68483	5.65364	4.07334
	Max	16.1118	21.3687	12.1435	28.9076	17.0462	15.3554	16.7391	22.4633	13.8846
	10% percentile	9.669	7.36328	6.06327	6.26857	5.35072	4.17423	8.56774	6.55401	5.20628
	90% percentile	13.6793	17.0839	10.1479	21.176	14.2794	12.3283	13.6488	18.0405	11.1577
	lower quartile	10.5432	8.13241	6.90017	7.53222	6.81928	7.3023	9.3247	7.37741	6.53056
	upper quartile	12.7166	14.2434	9.24855	12.3795	12.769	11.112	12.2147	16.0336	9.50805
	SD	1.54438	3.74296	1.52685	5.37419	3.42278	2.75358	1.93791	4.54529	2.14072
	c.v.	0.132662	0.332069	0.188565	0.478537	0.349088	0.30468	0.178037	0.382721	0.267944
Ca	median	0.617541	0.58857	0.688587	0.485866	0.41008	0.479812	0.390528	0.336745	0.569385	Workers
	mean	0.695389	0.679757	0.835261	0.495074	0.596217	0.50364	0.407106	0.423775	0.81197
	Min	0.352421	0.395365	0.469397	0.348149	0.261367	0.278696	0.254586	0.235935	0.292054
	Max	1.39957	1.31431	2.47656	0.698176	1.66325	0.983806	0.727613	1.15668	2.77115
	10% percentile	0.428605	0.471764	0.576243	0.422898	0.326796	0.331891	0.302624	0.267736	0.357199
	90% percentile	1.06341	1.00947	1.74981	0.583365	1.14501	0.742181	0.552205	0.769838	1.80437
	lower quartile	0.480517	0.519647	0.624193	0.450685	0.370293	0.382858	0.325427	0.286826	0.400382
	upper quartile	0.912378	0.863838	0.780794	0.53202	0.874921	0.594593	0.46887	0.457258	1.15335
	SD	0.24613	0.208914	0.426671	0.0611065	0.334741	0.149248	0.0960134	0.205549	0.569801
	c.v.	0.353946	0.307336	0.510823	0.123429	0.561441	0.296338	0.235844	0.485043	0.701751
Mg	median	1.61398	1.76085	2.81385	1.56007	1.50871	1.62429	0.962912	1.5735	1.49198	Workers
	mean	1.70973	1.80461	2.85694	1.57467	1.55041	1.6554	0.971837	1.59951	1.61748
	Min	1.23191	1.42953	2.19666	1.28852	1.09478	1.31292	0.769484	1.29578	1.05614
	Max	2.52945	2.56951	3.88229	2.04442	2.43548	2.333	1.2808	2.08874	2.55032
	10% percentile	1.35662	1.57137	2.50787	1.41699	1.2648	1.43214	0.855872	1.39702	1.24461
	90% percentile	2.15947	2.11935	3.25367	1.74999	1.92502	1.91488	1.0966	1.84276	2.1599
	lower quartile	1.46973	1.64392	2.63219	1.47901	1.36358	1.51327	0.902092	1.46083	1.35559
	upper quartile	1.97838	1.9121	3.05652	1.65916	1.68086	1.77058	1.03402	1.70759	1.87474
	SD	0.305223	0.215247	0.299832	0.129857	0.252006	0.191429	0.093888	0.171642	0.349658
	c.v.	0.178521	0.119276	0.104949	0.0824665	0.162542	0.115639	0.0966088	0.107309	0.216175
Fe	median	1.65544	1.16836	2.29556	1.25331	0.723124	0.604713	0.959934	0.753229	0.961774	Workers
	mean	1.60163	1.20583	2.57709	1.28775	0.874291	0.596419	1.00449	0.869432	1.20204
	Min	0.91617	0.690112	1.57021	0.92907	0.45254	0.330019	0.570907	0.459865	0.504473
	Max	2.30051	1.97314	4.59616	1.91017	2.1178	0.982388	1.7769	2.18757	2.57687
	10% percentile	1.10527	0.837033	1.93145	1.0807	0.539937	0.388346	0.708273	0.549328	0.636121
	90% percentile	2.01375	1.63	3.74081	1.55884	1.56045	0.82512	1.42726	1.63732	2.04931
	lower quartile	1.28185	0.962996	2.0805	1.1619	0.598278	0.427247	0.801775	0.627037	0.726646
	upper quartile	1.86542	1.4229	3.01324	1.37337	0.949957	0.737573	1.13646	0.895695	1.72891
	SD	0.338383	0.296939	0.686121	0.185031	0.396048	0.170219	0.264671	0.390197	0.555016
	c.v.	0.211274	0.246253	0.266239	0.143686	0.452993	0.285401	0.263487	0.448795	0.461727
Zn	median	2.15549	1.80403	2.61728	2.11962	2.0125	2.02422	1.97837	1.8252	2.74566	Workers
	mean	2.32655	1.82201	2.75947	2.11737	2.20821	2.06007	2.03025	1.84433	3.23476
	Min	1.58688	1.30768	1.92222	1.63439	1.46105	1.53546	1.4563	1.29841	1.94766
	Max	3.53777	2.50769	4.6349	2.67266	3.55639	2.86405	2.95346	2.56543	5.98285
	10% percentile	1.80024	1.53226	2.2856	1.88176	1.72787	1.73321	1.70278	1.55217	2.31842
	90% percentile	2.98511	2.13689	3.55406	2.35138	3.00584	2.43366	2.4371	2.17586	4.93334
	lower quartile	1.94369	1.65494	2.43631	1.99253	1.85065	1.872	1.82507	1.65754	2.49501
	upper quartile	2.74712	1.98148	2.90968	2.23383	2.62984	2.23162	2.20546	2.01473	4.26016
	SD	0.464081	0.225804	0.496488	0.176979	0.488746	0.259791	0.275454	0.240356	1.02849
	c.v.	0.199472	0.123931	0.179922	0.083584	0.221331	0.126107	0.135675	0.130322	0.317949
Mn	median	0.0959492	0.0712306	0.146877	0.0851503	0.0288462	0.141048	0.126372	0.00971741	0.275754	Workers
	mean	0.0966701	0.0728542	0.152834	0.0877082	0.0321638	0.155948	0.158467	0.00994358	0.286823
	Min	0.0625631	0.0484946	0.0982167	0.0588028	0.0171743	0.0766341	0.0806188	0.00695339	0.129296
	Max	0.149567	0.111696	0.262391	0.14233	0.0833044	0.302392	0.402711	0.0147262	0.612806
	10% percentile	0.0719067	0.0576372	0.119026	0.0684599	0.0218757	0.100623	0.0990592	0.00797985	0.176053
	90% percentile	0.122669	0.0895379	0.194377	0.110102	0.0490636	0.228389	0.290661	0.0118812	0.415987
	lower quartile	0.0820933	0.0631888	0.131733	0.075259	0.0244936	0.117675	0.109064	0.00884948	0.221281
	upper quartile	0.109036	0.0811109	0.170625	0.0975111	0.035301	0.192973	0.167774	0.0110073	0.33647
	SD	0.0191953	0.0127605	0.0290532	0.0162961	0.0119122	0.0486865	0.0748067	0.00154879	0.0909932
	c.v.	0.198565	0.175151	0.190097	0.185799	0.37036	0.312197	0.472064	0.155758	0.317245
Cu	median	2.9447	3.13003	3.34874	2.65915	3.0374	3.13779	3.58862	4.76312	7.23805
	mean	3.22271	3.17805	3.35557	2.89924	5.16846	3.79944	3.53006	7.59197	6.80475
	Min	1.99233	2.24507	2.35552	1.89659	1.67945	1.7946	1.7159	2.59574	2.54947
	Max	4.79262	4.65837	4.58826	5.71202	15.4026	8.97753	5.93817	16.7536	12.5072
	10% percentile	2.31316	2.56159	2.78811	2.19658	2.04	2.24568	2.18399	3.18845	3.42202
	90% percentile	4.3736	3.84604	3.89768	4.61285	12.8786	6.47229	4.85122	14.5443	10.3307
	lower quartile	2.58094	2.83184	3.06941	2.39246	2.33131	2.51874	2.55074	3.58692	4.23051
	upper quartile	3.9684	3.43214	3.63585	2.91109	5.91946	4.82003	4.29675	11.237	8.82002
	SD	0.772293	0.487881	0.417981	0.854051	4.05066	1.70191	1.01134	4.44538	2.62236
	c.v.	0.239641	0.153516	0.124563	0.294578	0.783728	0.447936	0.286494	0.585537	0.385372
Drones
N	median	2.65108	2.57692	3.37408	2.86409	2.95549	2.49215	3.69017	3.37969	2.9862	Drones
	mean	2.64619	2.56906	3.39967	2.86178	2.99193	2.49283	3.65873	3.42664	2.97225
	Min	2.17746	2.18802	2.4236	2.26614	2.15935	1.9694	2.51222	2.18463	2.29391
	Max	3.12391	2.96179	4.38552	3.4834	3.99515	3.09881	4.76291	5.16416	3.57132
	10% percentile	2.4289	2.37207	2.93785	2.59739	2.51144	2.24232	2.97707	2.54373	2.68162
	90% percentile	2.85115	2.75432	3.90372	3.12518	3.54371	2.74979	4.25533	4.45547	3.24892
	lower quartile	2.5327	2.47077	3.13056	2.71821	2.68568	2.35146	3.32402	2.77243	2.8162
	upper quartile	2.76006	2.67419	3.67471	3.00251	3.28742	2.62495	4.03129	4.0312	3.12982
	SD	0.161946	0.145239	0.36313	0.20035	0.388066	0.195534	0.469147	0.712896	0.218146
	c.v.	0.0611996	0.0565339	0.106813	0.070009	0.129704	0.0784387	0.128227	0.208045	0.0733941
P	median	1.77291	2.69703	3.31239	3.3707	2.65529	2.195	1.44026	2.88305	3.00523	Drones
	mean	1.86626	2.78256	3.42624	3.5257	2.75896	2.29792	1.5064	3.21311	3.13353
	Min	0.710291	1.05178	1.22965	1.08585	0.923734	0.688703	0.691035	0.804505	0.74651
	Max	3.32882	5.10935	6.48269	6.34435	5.74474	4.58578	2.54042	7.39642	6.3301
	10% percentile	1.15475	1.64779	2.08972	1.75824	1.41506	1.34244	1.01345	1.53438	1.38394
	90% percentile	2.70564	4.26062	4.90006	5.28799	4.43497	3.51864	2.08846	5.52653	5.08487
	lower quartile	1.4507	2.01434	2.64708	2.55974	1.90593	1.66898	1.19573	1.95372	1.91321
	upper quartile	2.30542	3.32596	4.15876	4.60298	3.38924	2.82944	1.81121	4.11099	4.14533
	SD	0.567215	0.937548	1.04942	1.25303	1.06867	0.823353	0.399733	1.5087	1.3577
	c.v.	0.303932	0.336937	0.306288	0.355399	0.387344	0.358304	0.265357	0.469546	0.43328
S	median	2.42982	2.64999	3.80619	2.87218	3.39495	3.74308	7.83368	4.96375	2.75915	Drones
	mean	2.50365	2.64449	3.78388	2.84849	3.17608	3.95557	8.38738	5.97502	3.29762
	Min	1.73858	1.9748	2.71375	2.08638	1.26435	2.57025	3.51308	2.38602	1.84061
	Max	3.95827	3.39794	4.86785	3.71942	5.1586	7.064	18.0587	14.1744	5.2052
	10% percentile	2.05117	2.26806	3.24842	2.44932	1.62062	3.08726	4.59705	3.09105	2.17167
	90% percentile	3.20735	2.99246	4.2761	3.20191	4.2992	5.66164	14.3363	11.3851	4.5748
	lower quartile	2.22361	2.45237	3.51116	2.64333	2.61138	3.3669	5.88232	3.63481	2.40435
	upper quartile	2.6481	2.83546	4.06629	3.06008	3.92097	4.11991	9.85843	7.33506	4.30764
	SD	0.418942	0.269218	0.384067	0.285151	0.955286	0.905807	3.34926	2.94743	0.992219
	c.v.	0.167332	0.101803	0.101501	0.100106	0.300775	0.228995	0.399322	0.493292	0.300889
K	median	2.47757	2.2452	3.81071	2.66692	2.56877	2.1017	2.58281	3.44331	2.72496	Drones
	mean	2.48478	2.2503	3.80304	2.65996	2.55755	2.10331	2.57842	3.40543	2.71909
	Min	1.92098	1.73196	2.89927	2.11165	1.78196	1.63364	1.96645	2.30395	1.80993
	Max	3.01309	2.883	4.87886	3.19793	3.33	2.65249	3.18243	4.46858	3.58727
	10% percentile	2.20751	1.99007	3.3621	2.38694	2.20201	1.85592	2.28275	2.84961	2.24691
	90% percentile	2.76473	2.51321	4.22821	2.91233	2.901	2.34456	2.86538	3.90692	3.20053
	lower quartile	2.34414	2.11328	3.56981	2.52377	2.37695	1.97567	2.42545	3.12012	2.45569
	upper quartile	2.63695	2.37386	4.02422	2.81092	2.74186	2.23565	2.73651	3.69387	2.9726
	SD	0.206912	0.197176	0.331538	0.196519	0.268989	0.183476	0.218643	0.4036	0.353579
	c.v.	0.0832717	0.0876221	0.0871773	0.0738805	0.105174	0.0872317	0.0847974	0.118517	0.130036
Na	median	11.4447	9.67816	7.83613	9.249	9.01141	9.00881	10.2565	11.4299	7.60986	Drones
	mean	11.4477	11.0382	7.92208	10.9761	9.5172	8.90362	10.6052	11.758	7.82255
	Min	6.79987	5.45263	4.08737	4.48604	3.41957	2.66731	6.62423	4.86685	3.43549
	Max	15.7475	21.6774	12.0635	29.7478	17.0874	15.2812	16.8468	22.3759	13.7387
	10% percentile	9.17649	7.0489	5.7979	6.23453	5.18266	4.26796	8.10395	6.41629	5.13032
	90% percentile	13.776	16.9747	10.0989	19.4859	14.2829	12.2444	13.5333	18.0089	11.1913
	lower quartile	10.1427	8.04926	6.69774	7.1479	6.60366	7.13044	9.21122	7.43524	6.12398
	upper quartile	12.7696	13.8834	9.19831	12.3221	12.4685	10.9951	11.9742	15.8559	9.12867
	SD	1.74833	3.77617	1.61218	5.33183	3.43564	2.73616	2.00554	4.52247	2.20382
	c.v.	0.152724	0.342099	0.203504	0.485769	0.360993	0.307308	0.189108	0.38463	0.281726
Ca	median	0.436048	0.41537	0.484228	0.344964	0.292473	0.336141	0.265885	0.231511	0.386597	Drones
	mean	0.483686	0.470522	0.580144	0.343222	0.4058	0.34839	0.28106	0.29535	0.558997
	Min	0.211811	0.240134	0.293946	0.21461	0.161469	0.171025	0.156104	0.142145	0.181165
	Max	0.972722	0.907587	1.75858	0.489883	1.13447	0.681528	0.502537	0.810865	1.87622
	10% percentile	0.299838	0.320299	0.389938	0.2848	0.224169	0.229564	0.206889	0.182816	0.242632
	90% percentile	0.743652	0.69849	1.19764	0.399627	0.76697	0.506357	0.376658	0.537038	1.12577
	lower quartile	0.339716	0.357502	0.432756	0.313982	0.253722	0.262434	0.230737	0.203679	0.281594
	upper quartile	0.628563	0.589389	0.544441	0.373643	0.591532	0.404899	0.327089	0.326692	0.796858
	SD	0.172223	0.147112	0.296825	0.044599	0.229726	0.104493	0.0664033	0.145248	0.400759
	c.v.	0.356063	0.312657	0.511641	0.129942	0.566106	0.299931	0.23626	0.491781	0.716924
Mg	median	1.25212	1.35769	2.15488	1.19968	1.14916	1.24986	0.742967	1.21454	1.14845	Drones
	mean	1.31121	1.37338	2.17458	1.20569	1.18522	1.26402	0.74555	1.22204	1.22286
	Min	0.844212	0.983951	1.52606	0.877249	0.748581	0.902907	0.521276	0.888313	0.737738
	Max	1.99953	2.06564	3.0788	1.63229	1.93224	1.87684	1.00353	1.65921	2.05382
	10% percentile	1.02125	1.15362	1.83193	1.0403	0.941666	1.06115	0.631456	1.03441	0.91816
	90% percentile	1.71717	1.62084	2.51931	1.38237	1.48702	1.49533	0.869094	1.45304	1.64871
	lower quartile	1.11891	1.23942	1.98539	1.11109	1.03919	1.14072	0.676705	1.10136	1.01857
	upper quartile	1.48787	1.47675	2.36333	1.29926	1.29551	1.37027	0.807197	1.32134	1.40215
	SD	0.25219	0.187859	0.272049	0.130389	0.214152	0.168686	0.0910389	0.157623	0.279712
	c.v.	0.192334	0.136786	0.125104	0.108144	0.180686	0.133452	0.12211	0.128983	0.228736
Fe	median	1.52134	1.12635	2.2887	1.20618	0.699766	0.566561	0.916797	0.702795	0.933441	Drones
	mean	1.53503	1.16542	2.45638	1.23623	0.844461	0.574807	0.973892	0.823512	1.1536
	Min	0.811538	0.619592	1.44732	0.854271	0.415627	0.298539	0.518781	0.415843	0.462016
	Max	2.51117	2.15987	5.0354	2.10787	2.2748	1.08952	1.90423	2.38035	2.77551
	10% percentile	1.02247	0.790213	1.72478	0.97634	0.486566	0.349047	0.653351	0.500108	0.574914
	90% percentile	2.03515	1.59255	3.52144	1.52006	1.50303	0.824175	1.37223	1.44077	1.99385
	lower quartile	1.26536	0.918942	1.9013	1.05903	0.570297	0.420889	0.769878	0.602302	0.711237
	upper quartile	1.79718	1.37357	2.79528	1.3778	0.964116	0.704249	1.13892	0.878464	1.60564
	SD	0.367361	0.315033	0.70937	0.223368	0.403131	0.17837	0.281779	0.381379	0.552064
	c.v.	0.239318	0.270317	0.288787	0.180685	0.477383	0.310313	0.289333	0.463113	0.478556
Zn	median	1.88748	1.51829	2.24516	1.78916	1.72767	1.72518	1.69688	1.54352	2.3656	Drones
	mean	1.9758	1.54441	2.34276	1.80457	1.85922	1.74677	1.72541	1.57013	2.76975
	Min	1.3287	1.10181	1.63621	1.36232	1.24979	1.28919	1.21336	1.10034	1.64726
	Max	3.15237	2.2499	3.96486	2.39021	3.16761	2.47325	2.60265	2.29506	5.38152
	10% percentile	1.50483	1.28166	1.90589	1.56721	1.44435	1.4531	1.42708	1.28877	1.94043
	90% percentile	2.56527	1.8585	2.98729	2.06143	2.52275	2.08469	2.0956	1.90598	4.2544
	lower quartile	1.62608	1.37947	2.03926	1.66211	1.54337	1.56174	1.52976	1.39824	2.10924
	upper quartile	2.29172	1.68455	2.50502	1.94676	2.11575	1.89717	1.86747	1.71653	3.57888
	SD	0.404471	0.217258	0.427853	0.185301	0.415804	0.23784	0.255541	0.229173	0.90875
	c.v.	0.204712	0.140674	0.182628	0.102684	0.223645	0.13616	0.148104	0.145958	0.328098
Mn	median	0.0908665	0.0690606	0.145452	0.0833843	0.0279311	0.137928	0.124015	0.00962038	0.264899	Drones
	mean	0.0931451	0.0701419	0.148496	0.0848627	0.0312618	0.150563	0.15475	0.00967785	0.276798
	Min	0.0545912	0.0424265	0.0856811	0.0494909	0.0153462	0.0661296	0.0726758	0.00609271	0.111786
	Max	0.14029	0.102657	0.240471	0.131347	0.0777324	0.280175	0.366581	0.0138127	0.566631
	10% percentile	0.070769	0.0555973	0.115928	0.0666135	0.0214274	0.0976482	0.0964094	0.00779793	0.170027
	90% percentile	0.117658	0.0863543	0.18708	0.106277	0.0456797	0.223215	0.28017	0.011656	0.404593
	lower quartile	0.0798102	0.0618921	0.129735	0.0738285	0.0239811	0.114878	0.107808	0.00864683	0.210961
	upper quartile	0.107148	0.0779304	0.164253	0.0940705	0.0334402	0.190239	0.158515	0.0106865	0.320569
	SD	0.0177141	0.0115747	0.027327	0.015056	0.0116884	0.0473885	0.0719315	0.00146289	0.0899136
	c.v.	0.190177	0.165018	0.184025	0.177416	0.373887	0.314742	0.464826	0.151158	0.324835
Cu	median	2.80951	3.02352	3.24698	2.55097	2.90302	3.00913	3.41569	4.62456	7.26471	Drones
	mean	3.12146	3.10203	3.26597	2.83104	5.03402	3.70277	3.39423	7.322	6.63281
	Min	1.8021	2.0347	2.11159	1.72643	1.53628	1.64744	1.57088	2.3489	2.37239
	Max	4.85075	4.71205	4.58139	5.73709	15.1558	8.92334	5.81781	16.9568	12.5724
	10% percentile	2.32164	2.59449	2.77603	2.20268	2.03728	2.19269	2.11727	3.08774	3.31335
	90% percentile	4.14776	3.7751	3.79573	4.5407	12.5245	6.05948	4.67017	14.0856	10.0542
	lower quartile	2.51204	2.77589	3.00254	2.36879	2.24586	2.52901	2.45121	3.51475	4.1312
	upper quartile	3.84251	3.36935	3.53248	2.8093	5.60683	4.65528	4.16395	10.2264	8.45034
	SD	0.737736	0.460983	0.395334	0.83178	3.92833	1.62937	0.961102	4.29506	2.50521
	c.v.	0.236343	0.148607	0.121046	0.293807	0.780356	0.440041	0.283157	0.586597	0.3777
