# Supplementary material for: Ecological stoichiometry of the honeybee: Pollen diversity and adequate species composition are needed to mitigate limitations imposed on the growth and development of bees by pollen quality
Source: PLoS One. 2017 Aug 22;12(8):e0183236. doi: 10.1371/journal.pone.0183236 (PMC5568746; doi:10.1371/journal.pone.0183236)
Supplement: S6 Table — All the values are given in ppm d.m. Full citations are given in the second sheet. (XLSX) [file pone.0183236.s006.xlsx]

## Sheet: pollen mineral concentration
element	mean concentration reported for a single species / genotype / collecting site [ppm d.m.]	plant species	family	origin	source
Ca	300	Pinus contorta	Pinaceae	USA	Todd & Bretherick 1942
Ca	300	Pinus radiata	Pinaceae	USA	Todd & Bretherick 1942
Ca	360	Banksia ericifolia	Proteaceae	Australia	Somerville & Nicol 2002
Ca	400	Pinus sabiniana	Pinaceae	USA	Todd & Bretherick 1942
Ca	400	Zea mays	Poaceae	Serbia	Kostić et al 2016
Ca	430	Polyfloral	Polyfloral	South Corea	Szczęsna 2007
Ca	437.1	Juglans regia	Juglandaceae	Romania	Cosmulescu et al 2015
Ca	441	Polyfloral	Polyfloral	China	Szczęsna 2007
Ca	450	Zea mays	Poaceae	Serbia	Kostić et al 2016
Ca	468	Polyfloral	Polyfloral	Spain	Fuenmayor et al 2014
Ca	477.3	Juglans regia	Juglandaceae	Romania	Cosmulescu et al 2015
Ca	491.3	Cistus sp.	Cistaceae	Spain	Bonvehi & Jordà 1997
Ca	510	Zea mays	Poaceae	Serbia	Kostić et al 2016
Ca	580	Zea mays	Poaceae	Australia	Somerville & Nicol 2002
Ca	582.5	Polyfloral	Polyfloral	commercial pollen pellets available in Spain	Orzáez Villanueva et al. 2001
Ca	589	Polyfloral	Polyfloral	Spain	Fuenmayor et al 2014
Ca	590	Zea mays	Poaceae	Serbia	Kostić et al 2016
Ca	610	Corymbia maculata	Myrtaceae	Australia	Somerville & Nicol 2002
Ca	620	Zea mays	Poaceae	Serbia	Kostić et al 2016
Ca	630	Zea mays	Poaceae	Serbia	Kostić et al 2016
Ca	643	Polyfloral	Polyfloral	Brazil	Sattler et al 2016
Ca	650	Zea mays	Poaceae	Serbia	Kostić et al 2016
Ca	665	Polyfloral	Polyfloral	Bulgaria	Fuenmayor et al 2014
Ca	670	Acacia sp.	Fabaceae	Australia	Somerville & Nicol 2002
Ca	679	Polyfloral	Polyfloral	Brazil	Sattler et al 2016
Ca	680	Corymbia maculata	Myrtaceae	Australia	Somerville & Nicol 2002
Ca	686	Polyfloral	Polyfloral	Brazil	Sattler et al 2016
Ca	717	Polyfloral	Polyfloral	Brazil	Sattler et al 2016
Ca	718	Polyfloral	Polyfloral	Poland	Szczęsna 2007
Ca	720	Angophora floribunda	Myrtaceae	Australia	Somerville & Nicol 2002
Ca	722	Polyfloral	Polyfloral	Brazil	Sattler et al 2016
Ca	740	Corymbia maculata	Myrtaceae	Australia	Somerville & Nicol 2002
Ca	740	Corymbia maculata	Myrtaceae	Australia	Somerville & Nicol 2002
Ca	762	Polyfloral	Polyfloral	Poland	Szczęsna 2007
Ca	782	Brassicaceae	Brassicaceae	Poland	Szczęsna 2007
Ca	790	Eucalyptus fastigata	Myrtaceae	Australia	Somerville & Nicol 2002
Ca	812	Artemisia	Asteraceae	Poland	Szczęsna 2007
Ca	828	Papaver rhoeas	Papaveraceae	China	Yang et al 2013
Ca	845	Citrus × sinensis	Rutaceae	China	Zeng & Yan 2004
Ca	856	Polyfloral	Polyfloral	Serbia	Kostić et al 2015
Ca	890	Echium plantagineum	Boraginaceae	Australia	Somerville & Nicol 2002
Ca	890	Eucalyptus robusta	Myrtaceae	Australia	Somerville & Nicol 2002
Ca	890	Eucalyptus viminalis	Myrtaceae	Australia	Somerville & Nicol 2002
Ca	894	Citrus × sinensis	Rutaceae	China	Zeng & Yan 2004
Ca	921	Polyfloral	Polyfloral	Serbia	Kostić et al 2015
Ca	921	Polyfloral	Polyfloral	Serbia	Kostić et al 2015
Ca	940	Eucalyptus bridgesiana	Myrtaceae	Australia	Somerville & Nicol 2002
Ca	940	Eucalyptus punctata	Myrtaceae	Australia	Somerville & Nicol 2002
Ca	960	Echium plantagineum	Boraginaceae	Australia	Somerville & Nicol 2002
Ca	970	Echium plantagineum	Boraginaceae	Australia	Somerville & Nicol 2002
Ca	970	Echium plantagineum	Boraginaceae	Australia	Somerville & Nicol 2002
Ca	973	Polyfloral	Polyfloral	Serbia	Kostić et al 2015
Ca	990	Eucalyptus saligna	Myrtaceae	Australia	Somerville & Nicol 2002
Ca	990	Prunus dulcis	Rosaceae	Australia	Somerville & Nicol 2002
Ca	999	Zea mays	Poaceae	China	Yang et al 2013
Ca	1000	Hypochoeris radicata	Asteraceae	Australia	Somerville & Nicol 2002
Ca	1000	Hypochoeris radicata	Asteraceae	Australia	Somerville & Nicol 2002
Ca	1000	Hypochoeris radicata	Asteraceae	Australia	Somerville & Nicol 2002
Ca	1000	Echium plantagineum	Boraginaceae	Australia	Somerville & Nicol 2002
Ca	1000	Echium plantagineum	Boraginaceae	Australia	Somerville & Nicol 2002
Ca	1000	Eucalyptus bridgesiana	Myrtaceae	Australia	Somerville & Nicol 2002
Ca	1000	Eucalyptus bridgesiana	Myrtaceae	Australia	Somerville & Nicol 2002
Ca	1000	Eucalyptus camaldulensis	Myrtaceae	Australia	Somerville & Nicol 2002
Ca	1000	Zea mays	Poaceae	USA	Todd & Bretherick 1942
Ca	1035	Polyfloral	Polyfloral	Serbia	Kostić et al 2015
Ca	1075	Polyfloral	Polyfloral	Slovenia	Kump et al 1996
Ca	1100	Asphodelus fistulosus	Asphodelaceae	Australia	Somerville & Nicol 2002
Ca	1100	Chondrilla juncea	Asteraceae	Australia	Somerville & Nicol 2002
Ca	1100	Echium plantagineum	Boraginaceae	Australia	Somerville & Nicol 2002
Ca	1100	Echium plantagineum	Boraginaceae	Australia	Somerville & Nicol 2002
Ca	1100	Echium plantagineum	Boraginaceae	Australia	Somerville & Nicol 2002
Ca	1100	Casuarina littoralis	Casuarinaceae	Australia	Somerville & Nicol 2002
Ca	1100	Trifolium balansae	Fabaceae	Australia	Somerville & Nicol 2002
Ca	1100	Ulex europaeus	Fabaceae	Australia	Somerville & Nicol 2002
Ca	1100	Eucalyptus macrorhyncha	Myrtaceae	Australia	Somerville & Nicol 2002
Ca	1100	Prunus communis	Rosaceae	USA	Todd & Bretherick 1942
Ca	1189	Polyfloral	Polyfloral	Serbia	Kostić et al 2015
Ca	1196	Salix sp.	Salicaceae	Serbia	Kostić et al 2015
Ca	1200	Arctotheca calendula	Asteraceae	Australia	Somerville & Nicol 2002
Ca	1200	Calandrinia ciliata	Montiaceae	USA	Todd & Bretherick 1942
Ca	1229	Polyfloral	Polyfloral	Serbia	Kostić et al 2015
Ca	1236	Fabaceae	Fabaceae	Serbia	Kostić et al 2015
Ca	1237.4	Juglans regia	Juglandaceae	Romania	Cosmulescu et al 2015
Ca	1281	Polyfloral	Polyfloral	Serbia	Kostić et al 2015
Ca	1300	Juglans nigra	Juglandaceae	USA	Todd & Bretherick 1942
Ca	1308	Polyfloral	Polyfloral	Serbia	Kostić et al 2015
Ca	1320	Polyfloral	Polyfloral	Slovenia	Kump et al 1996
Ca	1400	Helianthus annuus	Asteraceae	Australia	Somerville & Nicol 2002
Ca	1400	Brassica kaber	Brassicaceae	USA	Todd & Bretherick 1942
Ca	1409.79	Helianthus annuus L	Asteraceae	Romania	Stanciu et al 2011
Ca	1438	Polyfloral	Polyfloral	Serbia	Kostić et al 2015
Ca	1455	Polyfloral	Polyfloral	Serbia	Kostić et al 2015
Ca	1461	Polyfloral	Polyfloral	Hungary	Fuenmayor et al 2014
Ca	1462	Polyfloral	Polyfloral	Slovenia	Fuenmayor et al 2014
Ca	1462	Polyfloral	Polyfloral	Serbia	Kostić et al 2015
Ca	1500	Carduus nutans	Asteraceae	Australia	Somerville & Nicol 2002
Ca	1500	Carthamus lanatus	Asteraceae	Australia	Somerville & Nicol 2002
Ca	1500	Centaurea solstitialis	Asteraceae	Australia	Somerville & Nicol 2002
Ca	1500	Brassicaceae + Salix	Brassicaceae + Salix	Serbia	Kostić et al 2015
Ca	1500	Polyfloral	Polyfloral	Bulgaria	Atanassova et al 2016
Ca	1500	Salix sp.	Salicaceae	Australia	Somerville & Nicol 2002
Ca	1532	Polyfloral	Polyfloral	Serbia	Kostić et al 2015
Ca	1543	Camellia japonica	Theaceae	China	Yang et al 2013
Ca	1581	Polyfloral	Polyfloral	Serbia	Kostić et al 2015
Ca	1588	Polyfloral	Polyfloral	Serbia	Kostić et al 2015
Ca	1590	Citrus × sinensis	Rutaceae	China	Zeng & Yan 2004
Ca	1600	Lavandula sp.	Lamiaceae	Australia	Somerville & Nicol 2002
Ca	1620	Polyfloral	Polyfloral	Cina	Fuenmayor et al 2014
Ca	1654	Polyfloral	Polyfloral	Poland	Fuenmayor et al 2014
Ca	1657	Polyfloral	Polyfloral	Romania	Fuenmayor et al 2014
Ca	1700	Cirsium vulgare	Asteraceae	Australia	Somerville & Nicol 2002
Ca	1700	Brassica napus	Brassicaceae	Australia	Somerville & Nicol 2002
Ca	1700	Quercus kelloggii	Fagaceae	USA	Todd & Bretherick 1942
Ca	1700	Eucalyptus globulus	Myrtaceae	USA	Todd & Bretherick 1942
Ca	1717	Polyfloral	Polyfloral	Colombia	Fuenmayor et al 2014
Ca	1719	Helianthus annuus	Asteraceae	China	Yang et al 2013
Ca	1734	Polyfloral	Polyfloral	Serbia	Kostić et al 2015
Ca	1739	Brassicaceae	Brassicaceae	Serbia	Kostić et al 2015
Ca	1748	Polyfloral	Polyfloral	Serbia	Kostić et al 2015
Ca	1777	Polyfloral	Polyfloral	Serbia	Kostić et al 2015
Ca	1800	Brassica napus	Brassicaceae	Australia	Somerville & Nicol 2002
Ca	1800	Fagopyrum esculentum	Polygonaceae	Australia	Somerville & Nicol 2002
Ca	1867	Nelumbo nucifera	Nelumbonaceae	China	Yang et al 2013
Ca	1900	Rapistrum rugosum	Brassicaceae	Australia	Somerville & Nicol 2002
Ca	1900	Sisymbrium officinale	Brassicaceae	Australia	Somerville & Nicol 2002
Ca	1900	Prunus persica	Rosaceae	USA	Todd & Bretherick 1942
Ca	1901	Tea tree	(?)	China	Zeng & Yan 2004
Ca	1903	Polyfloral	Polyfloral	Serbia	Kostić et al 2015
Ca	1995	Citrullus lanatus	Cucurbitaceae	China	Yang et al 2013
Ca	2000	Olea europaea	Oleaceae	USA	Todd & Bretherick 1942
Ca	2000	Salix nigra	Salicaceae	USA	Todd & Bretherick 1942
Ca	2000	Salix sp.	Salicaceae	USA	Todd & Bretherick 1942
Ca	2003	Polyfloral	Polyfloral	Serbia	Kostić et al 2015
Ca	2032	Polyfloral	Polyfloral	Serbia	Kostić et al 2015
Ca	2080	Fagopyrum esculentum	Polygonaceae	China	Yang et al 2013
Ca	2150	Tea tree	(?)	China	Zeng & Yan 2004
Ca	2170	Polyfloral	Polyfloral	Worldwide	Kędzia 2008
Ca	2211	Polyfloral	Polyfloral	Bulgaria	Atanassova et al 2016
Ca	2215	Polyfloral	Polyfloral	Brazil	Morgano et al 2012
Ca	2278	Schisandra chinensis	Schisandraceae	China	Yang et al 2013
Ca	2376	Polyfloral	Polyfloral	India	Fuenmayor et al 2014
Ca	2400	Trifolium sp.	Fabaceae	USA	Todd & Bretherick 1942
Ca	2400	Polyfloral	Polyfloral	USA	Todd & Bretherick 1942
Ca	2500	Tea tree	(?)	China	Zeng & Yan 2004
Ca	2600	Taraxacum vulgare	Asteraceae	USA	Todd & Bretherick 1942
Ca	2618	Dendranthema indicum	Asteraceae	China	Yang et al 2013
Ca	2630.67	Salix sp.	Salicaceae	Romania	Stanciu et al 2011
Ca	2800	Ceanothus crassifolius	Rhamnaceae	USA	Todd & Bretherick 1942
Ca	2820	Brassica napus	Brassicaceae	China	Yang et al 2013
Ca	3000	Silybum marianum	Asteraceae	USA	Todd & Bretherick 1942
Ca	3000	Brassica campestris	Brassicaceae	USA	Todd & Bretherick 1942
Ca	3000	Typha latifolia	Typhaceae	USA	Todd & Bretherick 1942
Ca	3016	Vicia faba	Fabaceae	China	Yang et al 2013
Ca	3053	Rosa rugosa	Rosaceae	China	Yang et al 2013
Ca	3100	Centaurea solstitialis	Asteraceae	USA	Todd & Bretherick 1942
Ca	3100	Eucalyptus albens	Myrtaceae	Australia	Somerville & Nicol 2002
Ca	3200	Hypericum perforatum	Hypericaceae	USA	Todd & Bretherick 1942
Ca	3300	Chamaebatia foliolosa	Rosaceae	USA	Todd & Bretherick 1942
Ca	3400	Actinidia deliciosa	Actinidiaceae	New Zealand	Clark & Lintas 1992
Ca	3600	Brassica nigra	Brassicaceae	USA	Todd & Bretherick 1942
Ca	3600	Polyfloral	Polyfloral	USA	Todd & Bretherick 1942
Ca	3700	Trifolium repens	Fabaceae	USA	Todd & Bretherick 1942
Ca	3800	Actinidia deliciosa	Actinidiaceae	New Zealand	Clark & Lintas 1992
Ca	3900	Actinidia deliciosa	Actinidiaceae	New Zealand	Clark & Lintas 1992
Ca	4100	Actinidia deliciosa	Actinidiaceae	New Zealand	Clark & Lintas 1992
Ca	4200	Actinidia deliciosa	Actinidiaceae	New Zealand	Clark & Lintas 1992
Ca	4300	Actinidia deliciosa	Actinidiaceae	New Zealand	Clark & Lintas 1992
Ca	4300	Actinidia deliciosa	Actinidiaceae	New Zealand	Clark & Lintas 1992
Ca	4300	Actinidia deliciosa	Actinidiaceae	New Zealand	Clark & Lintas 1992
Ca	4300	Cynodon dactylon	Poaceae	USA	Todd & Bretherick 1942
Ca	4400	Asparagus officinalis	Asparagaceae	USA	Todd & Bretherick 1942
Ca	4700	Actinidia deliciosa	Actinidiaceae	New Zealand	Clark & Lintas 1992
Ca	6200	Ceanothus integerrimus	Rhamnaceae	USA	Todd & Bretherick 1942
Ca	7200	Legume	Fabaceae	USA	Todd & Bretherick 1942
Ca	11800	Phoenix dactylifera	Arecaceae	USA	Todd & Bretherick 1942
mean	1709.83
N	175
Min	300
Max	11800
Max/Min	39.3333
SD	1371
c.v.	0.801831
Cu	1.74	Zea mays	Poaceae	Serbia	Kostić et al 2016
Cu	1.8	Zea mays	Poaceae	Serbia	Kostić et al 2016
Cu	1.89	Zea mays	Poaceae	Serbia	Kostić et al 2016
Cu	2.24	Zea mays	Poaceae	Serbia	Kostić et al 2016
Cu	2.31	Zea mays	Poaceae	Serbia	Kostić et al 2016
Cu	2.33	Zea mays	Poaceae	Serbia	Kostić et al 2016
Cu	2.73	Zea mays	Poaceae	Serbia	Kostić et al 2016
Cu	3	Salix sp.	Salicaceae	Australia	Somerville & Nicol 2002
Cu	3.1	Polyfloral	Polyfloral	Bulgaria	Atanassova et al 2016
Cu	4	Asphodelus fistulosus	Asphodelaceae	Australia	Somerville & Nicol 2002
Cu	4	Hypochoeris radicata	Asteraceae	Australia	Somerville & Nicol 2002
Cu	4	Acacia sp.	Fabaceae	Australia	Somerville & Nicol 2002
Cu	4	Zea mays	Poaceae	Australia	Somerville & Nicol 2002
Cu	4.11	Citrus × sinensis	Rutaceae	China	Zeng & Yan 2004
Cu	4.399	Polyfloral	Polyfloral	Serbia	Kostić et al 2015
Cu	5	Chondrilla juncea	Asteraceae	Australia	Somerville & Nicol 2002
Cu	5	Hypochoeris radicata	Asteraceae	Australia	Somerville & Nicol 2002
Cu	5	Hypochoeris radicata	Asteraceae	Australia	Somerville & Nicol 2002
Cu	5	Echium plantagineum	Boraginaceae	Australia	Somerville & Nicol 2002
Cu	5	Echium plantagineum	Boraginaceae	Australia	Somerville & Nicol 2002
Cu	5	Echium plantagineum	Boraginaceae	Australia	Somerville & Nicol 2002
Cu	5	Echium plantagineum	Boraginaceae	Australia	Somerville & Nicol 2002
Cu	5	Echium plantagineum	Boraginaceae	Australia	Somerville & Nicol 2002
Cu	5	Echium plantagineum	Boraginaceae	Australia	Somerville & Nicol 2002
Cu	5	Sisymbrium officinale	Brassicaceae	Australia	Somerville & Nicol 2002
Cu	5	Fagopyrum esculentum	Polygonaceae	Australia	Somerville & Nicol 2002
Cu	5.261	Polyfloral	Polyfloral	Serbia	Kostić et al 2015
Cu	5.44	Polyfloral	Polyfloral	Brazil	Silva et al 2012
Cu	5.5	Polyfloral	Polyfloral	Brazil	Silva et al 2012
Cu	5.7	Artemisia	Asteraceae	Poland	Szczęsna 2007
Cu	5.781	Polyfloral	Polyfloral	Serbia	Kostić et al 2015
Cu	6	Echium plantagineum	Boraginaceae	Australia	Somerville & Nicol 2002
Cu	6	Echium plantagineum	Boraginaceae	Australia	Somerville & Nicol 2002
Cu	6	Brassica napus	Brassicaceae	Australia	Somerville & Nicol 2002
Cu	6.02	Polyfloral	Polyfloral	Brazil	Silva et al 2012
Cu	6.079	Polyfloral	Polyfloral	Serbia	Kostić et al 2015
Cu	6.252	Polyfloral	Polyfloral	Serbia	Kostić et al 2015
Cu	6.336	Polyfloral	Polyfloral	Serbia	Kostić et al 2015
Cu	6.38	Polyfloral	Polyfloral	Brazil	Silva et al 2012
Cu	6.599	Salix sp.	Salicaceae	Serbia	Kostić et al 2015
Cu	6.74	Polyfloral	Polyfloral	Brazil	Silva et al 2012
Cu	6.784	Polyfloral	Polyfloral	Serbia	Kostić et al 2015
Cu	6.8	Polyfloral	Polyfloral	Brazil	Sattler et al 2016
Cu	6.858	Polyfloral	Polyfloral	Serbia	Kostić et al 2015
Cu	6.98	Polyfloral	Polyfloral	Brazil	Silva et al 2012
Cu	7	Echium plantagineum	Boraginaceae	Australia	Somerville & Nicol 2002
Cu	7	Brassica napus	Brassicaceae	Australia	Somerville & Nicol 2002
Cu	7	Rapistrum rugosum	Brassicaceae	Australia	Somerville & Nicol 2002
Cu	7	Ulex europaeus	Fabaceae	Australia	Somerville & Nicol 2002
Cu	7.03	Polyfloral	Polyfloral	Brazil	Silva et al 2012
Cu	7.14	Polyfloral	Polyfloral	Brazil	Silva et al 2012
Cu	7.23	Polyfloral	Polyfloral	Brazil	Silva et al 2012
Cu	7.326	Fabaceae	Fabaceae	Serbia	Kostić et al 2015
Cu	7.363	Brassicaceae + Salix	Brassicaceae + Salix	Serbia	Kostić et al 2015
Cu	7.4	Cistus ladanifer	Cistaceae	Portugal	Paulo et al 2014
Cu	7.4	Cistus ladanifer	Cistaceae	Portugal	Paulo et al 2014
Cu	7.42	Citrus × sinensis	Rutaceae	China	Zeng & Yan 2004
Cu	7.5	Brassicaceae	Brassicaceae	Poland	Szczęsna 2007
Cu	7.5	Polyfloral	Polyfloral	Brazil	Sattler et al 2016
Cu	7.5	Polyfloral	Polyfloral	China	Szczęsna 2007
Cu	7.591	Polyfloral	Polyfloral	Serbia	Kostić et al 2015
Cu	7.6	Polyfloral	Polyfloral	Brazil	Sattler et al 2016
Cu	7.72	Polyfloral	Polyfloral	Brazil	Silva et al 2012
Cu	7.904	Brassicaceae	Brassicaceae	Serbia	Kostić et al 2015
Cu	8	Prunus dulcis	Rosaceae	Australia	Somerville & Nicol 2002
Cu	8.081	Polyfloral	Polyfloral	Serbia	Kostić et al 2015
Cu	8.208	Polyfloral	Polyfloral	Serbia	Kostić et al 2015
Cu	8.3	Polyfloral	Polyfloral	Brazil	Sattler et al 2016
Cu	8.31	Fagopyrum esculentum	Polygonaceae	China	Yang et al 2013
Cu	8.32	Polyfloral	Polyfloral	Serbia	Kostić et al 2015
Cu	8.521	Polyfloral	Polyfloral	Serbia	Kostić et al 2015
Cu	8.53	Polyfloral	Polyfloral	Brazil	Silva et al 2012
Cu	8.6	Calluna vulgaris	Ericaceae	Portugal	Paulo et al 2014
Cu	8.62	Polyfloral	Polyfloral	Serbia	Kostić et al 2015
Cu	8.667	Polyfloral	Polyfloral	Serbia	Kostić et al 2015
Cu	8.7	Cistus sp.	Cistaceae	Spain	Bonvehi & Jordà 1997
Cu	8.8	Calluna vulgaris	Ericaceae	Portugal	Paulo et al 2014
Cu	8.892	Polyfloral	Polyfloral	Serbia	Kostić et al 2015
Cu	8.9	Polyfloral	Polyfloral	commercial pollen pellets available in Spain	Orzáez Villanueva et al. 2001
Cu	8.91	Polyfloral	Polyfloral	Brazil	Silva et al 2012
Cu	9	Carduus nutans	Asteraceae	Australia	Somerville & Nicol 2002
Cu	9	Casuarina littoralis	Casuarinaceae	Australia	Somerville & Nicol 2002
Cu	9	Trifolium balansae	Fabaceae	Australia	Somerville & Nicol 2002
Cu	9.116	Polyfloral	Polyfloral	Serbia	Kostić et al 2015
Cu	9.2	Polyfloral	Polyfloral	Slovenia	Kump et al 1996
Cu	9.3	Polyfloral	Polyfloral	Poland	Szczęsna 2007
Cu	9.6	Polyfloral	Polyfloral	Brazil	Morgano et al 2012
Cu	9.76	Citrus × sinensis	Rutaceae	China	Zeng & Yan 2004
Cu	9.817	Polyfloral	Polyfloral	Serbia	Kostić et al 2015
Cu	10	Helianthus annuus	Asteraceae	Australia	Somerville & Nicol 2002
Cu	10	Banksia ericifolia	Proteaceae	Australia	Somerville & Nicol 2002
Cu	10.1	Polyfloral	Polyfloral	South Corea	Szczęsna 2007
Cu	10.295	Polyfloral	Polyfloral	Serbia	Kostić et al 2015
Cu	10.3	Juglans regia	Juglandaceae	Romania	Cosmulescu et al 2015
Cu	10.373	Polyfloral	Polyfloral	Serbia	Kostić et al 2015
Cu	10.737	Polyfloral	Polyfloral	Serbia	Kostić et al 2015
Cu	11	Carthamus lanatus	Asteraceae	Australia	Somerville & Nicol 2002
Cu	11	Lavandula sp.	Lamiaceae	Australia	Somerville & Nicol 2002
Cu	11.7	Polyfloral	Polyfloral	Slovenia	Kump et al 1996
Cu	12	Arctotheca calendula	Asteraceae	Australia	Somerville & Nicol 2002
Cu	12	Polyfloral	Polyfloral	Worldwide	Kędzia 2008
Cu	12.21	Zea mays	Poaceae	China	Yang et al 2013
Cu	12.6	Juglans regia	Juglandaceae	Romania	Cosmulescu et al 2015
Cu	12.7	Ambrosia artemisiifolia	Asteraceae	Canada	Cloutier-Hurteau et al 2014
Cu	12.7	Rubus ulmifolius	Rosaceae	Portugal	Paulo et al 2014
Cu	13	Eucalyptus macrorhyncha	Myrtaceae	Australia	Somerville & Nicol 2002
Cu	13	Polyfloral	Polyfloral	Poland	Szczęsna 2007
Cu	13.1	Polyfloral	Polyfloral	Brazil	Sattler et al 2016
Cu	13.2	Rubus ulmifolius	Rosaceae	Portugal	Paulo et al 2014
Cu	13.3	Ambrosia artemisiifolia	Asteraceae	Canada	Cloutier-Hurteau et al 2014
Cu	13.5	Ambrosia artemisiifolia	Asteraceae	Canada	Cloutier-Hurteau et al 2014
Cu	14	Eucalyptus fastigata	Myrtaceae	Australia	Somerville & Nicol 2002
Cu	14.3	Ambrosia artemisiifolia	Asteraceae	Canada	Cloutier-Hurteau et al 2014
Cu	14.9	Ambrosia artemisiifolia	Asteraceae	Canada	Cloutier-Hurteau et al 2014
Cu	15	Cirsium vulgare	Asteraceae	Australia	Somerville & Nicol 2002
Cu	15	Eucalyptus viminalis	Myrtaceae	Australia	Somerville & Nicol 2002
Cu	15.24	Helianthus annuus	Asteraceae	China	Yang et al 2013
Cu	15.6	Ambrosia artemisiifolia	Asteraceae	Canada	Cloutier-Hurteau et al 2014
Cu	15.6	Juglans regia	Juglandaceae	Romania	Cosmulescu et al 2015
Cu	15.66	Brassica napus	Brassicaceae	China	Yang et al 2013
Cu	15.7	Ambrosia artemisiifolia	Asteraceae	Canada	Cloutier-Hurteau et al 2014
Cu	15.8	Ambrosia artemisiifolia	Asteraceae	Canada	Cloutier-Hurteau et al 2014
Cu	15.84	Papaver rhoeas	Papaveraceae	China	Yang et al 2013
Cu	15.92	Nelumbo nucifera	Nelumbonaceae	China	Yang et al 2013
Cu	16	Angophora floribunda	Myrtaceae	Australia	Somerville & Nicol 2002
Cu	16	Eucalyptus albens	Myrtaceae	Australia	Somerville & Nicol 2002
Cu	16	Eucalyptus bridgesiana	Myrtaceae	Australia	Somerville & Nicol 2002
Cu	16	Eucalyptus bridgesiana	Myrtaceae	Australia	Somerville & Nicol 2002
Cu	16.2	Ambrosia artemisiifolia	Asteraceae	Canada	Cloutier-Hurteau et al 2014
Cu	16.2	Ambrosia artemisiifolia	Asteraceae	Canada	Cloutier-Hurteau et al 2014
Cu	16.4	Ambrosia artemisiifolia	Asteraceae	Canada	Cloutier-Hurteau et al 2014
Cu	16.4	Ambrosia artemisiifolia	Asteraceae	Canada	Cloutier-Hurteau et al 2014
Cu	16.48	Tea tree	(?)	China	Zeng & Yan 2004
Cu	16.69	Tea tree	(?)	China	Zeng & Yan 2004
Cu	17	Eucalyptus bridgesiana	Myrtaceae	Australia	Somerville & Nicol 2002
Cu	17	Polyfloral	Polyfloral	Bulgaria	Atanassova et al 2016
Cu	17.6	Ambrosia artemisiifolia	Asteraceae	Canada	Cloutier-Hurteau et al 2014
Cu	17.7	Ambrosia artemisiifolia	Asteraceae	Canada	Cloutier-Hurteau et al 2014
Cu	18.3	Ambrosia artemisiifolia	Asteraceae	Canada	Cloutier-Hurteau et al 2014
Cu	18.5	Ambrosia artemisiifolia	Asteraceae	Canada	Cloutier-Hurteau et al 2014
Cu	18.74	Vicia faba	Fabaceae	China	Yang et al 2013
Cu	19	Centaurea solstitialis	Asteraceae	Australia	Somerville & Nicol 2002
Cu	19	Eucalyptus camaldulensis	Myrtaceae	Australia	Somerville & Nicol 2002
Cu	19.18	Tea tree	(?)	China	Zeng & Yan 2004
Cu	19.4	Ambrosia artemisiifolia	Asteraceae	Canada	Cloutier-Hurteau et al 2014
Cu	19.4	Ambrosia artemisiifolia	Asteraceae	Canada	Cloutier-Hurteau et al 2014
Cu	19.5	Ambrosia artemisiifolia	Asteraceae	Canada	Cloutier-Hurteau et al 2014
Cu	19.65	Rosa rugosa	Rosaceae	China	Yang et al 2013
Cu	19.9	Ambrosia artemisiifolia	Asteraceae	Canada	Cloutier-Hurteau et al 2014
Cu	19.9	Ambrosia artemisiifolia	Asteraceae	Canada	Cloutier-Hurteau et al 2014
Cu	19.98	Citrullus lanatus	Cucurbitaceae	China	Yang et al 2013
Cu	20	Eucalyptus saligna	Myrtaceae	Australia	Somerville & Nicol 2002
Cu	20.08	Camellia japonica	Theaceae	China	Yang et al 2013
Cu	20.3	Ambrosia artemisiifolia	Asteraceae	Canada	Cloutier-Hurteau et al 2014
Cu	20.5	Ambrosia artemisiifolia	Asteraceae	Canada	Cloutier-Hurteau et al 2014
Cu	20.9	Ambrosia artemisiifolia	Asteraceae	Canada	Cloutier-Hurteau et al 2014
Cu	21.43	Dendranthema indicum	Asteraceae	China	Yang et al 2013
Cu	22	Eucalyptus robusta	Myrtaceae	Australia	Somerville & Nicol 2002
Cu	23.1	Ambrosia artemisiifolia	Asteraceae	Canada	Cloutier-Hurteau et al 2014
Cu	25.11	Schisandra chinensis	Schisandraceae	China	Yang et al 2013
Cu	27.7	Ambrosia artemisiifolia	Asteraceae	Canada	Cloutier-Hurteau et al 2014
Cu	30	Eucalyptus punctata	Myrtaceae	Australia	Somerville & Nicol 2002
Cu	34	Actinidia deliciosa	Actinidiaceae	New Zealand	Clark & Lintas 1992
Cu	39	Actinidia deliciosa	Actinidiaceae	New Zealand	Clark & Lintas 1992
Cu	39	Corymbia maculata	Myrtaceae	Australia	Somerville & Nicol 2002
Cu	40	Corymbia maculata	Myrtaceae	Australia	Somerville & Nicol 2002
Cu	41	Actinidia deliciosa	Actinidiaceae	New Zealand	Clark & Lintas 1992
Cu	41	Actinidia deliciosa	Actinidiaceae	New Zealand	Clark & Lintas 1992
Cu	42	Actinidia deliciosa	Actinidiaceae	New Zealand	Clark & Lintas 1992
Cu	42	Corymbia maculata	Myrtaceae	Australia	Somerville & Nicol 2002
Cu	42	Corymbia maculata	Myrtaceae	Australia	Somerville & Nicol 2002
Cu	45	Actinidia deliciosa	Actinidiaceae	New Zealand	Clark & Lintas 1992
Cu	48	Actinidia deliciosa	Actinidiaceae	New Zealand	Clark & Lintas 1992
Cu	52	Actinidia deliciosa	Actinidiaceae	New Zealand	Clark & Lintas 1992
Cu	59	Actinidia deliciosa	Actinidiaceae	New Zealand	Clark & Lintas 1992
mean	13.3289
N	175
Min	1.74
Max	59
Max/Min	33.908
SD	10.3485
c.v.	0.7764
Fe	6	Pinus contorta	Pinaceae	USA	Todd & Bretherick 1942
Fe	9	Taraxacum vulgare	Asteraceae	USA	Todd & Bretherick 1942
Fe	10	Quercus kelloggii	Fagaceae	USA	Todd & Bretherick 1942
Fe	10	Pinus sabiniana	Pinaceae	USA	Todd & Bretherick 1942
Fe	11	Ceanothus integerrimus	Rhamnaceae	USA	Todd & Bretherick 1942
Fe	11	Salix sp.	Salicaceae	USA	Todd & Bretherick 1942
Fe	12	Cynodon dactylon	Poaceae	USA	Todd & Bretherick 1942
Fe	13	Silybum marianum	Asteraceae	USA	Todd & Bretherick 1942
Fe	14	Centaurea solstitialis	Asteraceae	USA	Todd & Bretherick 1942
Fe	14	Brassica kaber	Brassicaceae	USA	Todd & Bretherick 1942
Fe	14	Lavandula sp.	Lamiaceae	Australia	Somerville & Nicol 2002
Fe	14	Chamaebatia foliolosa	Rosaceae	USA	Todd & Bretherick 1942
Fe	15	Brassica campestris	Brassicaceae	USA	Todd & Bretherick 1942
Fe	15	Pinus radiata	Pinaceae	USA	Todd & Bretherick 1942
Fe	15	Zea mays	Poaceae	USA	Todd & Bretherick 1942
Fe	15	Salix nigra	Salicaceae	USA	Todd & Bretherick 1942
Fe	16	Hypochoeris radicata	Asteraceae	Australia	Somerville & Nicol 2002
Fe	16	Hypochoeris radicata	Asteraceae	Australia	Somerville & Nicol 2002
Fe	16	Brassica nigra	Brassicaceae	USA	Todd & Bretherick 1942
Fe	16	Polyfloral	Polyfloral	USA	Todd & Bretherick 1942
Fe	16	Ceanothus crassifolius	Rhamnaceae	USA	Todd & Bretherick 1942
Fe	17	Calandrinia ciliata	Montiaceae	USA	Todd & Bretherick 1942
Fe	18	Hypericum perforatum	Hypericaceae	USA	Todd & Bretherick 1942
Fe	18	Prunus communis	Rosaceae	USA	Todd & Bretherick 1942
Fe	19	Zea mays	Poaceae	Serbia	Kostić et al 2016
Fe	19	Zea mays	Poaceae	Serbia	Kostić et al 2016
Fe	19	Prunus persica	Rosaceae	USA	Todd & Bretherick 1942
Fe	23	Arctotheca calendula	Asteraceae	Australia	Somerville & Nicol 2002
Fe	24	Olea europaea	Oleaceae	USA	Todd & Bretherick 1942
Fe	24.6	Artemisia	Asteraceae	Poland	Szczęsna 2007
Fe	25	Brassica napus	Brassicaceae	Australia	Somerville & Nicol 2002
Fe	26	Eucalyptus globulus	Myrtaceae	USA	Todd & Bretherick 1942
Fe	26	Zea mays	Poaceae	Australia	Somerville & Nicol 2002
Fe	26	Polyfloral	Polyfloral	USA	Todd & Bretherick 1942
Fe	27	Zea mays	Poaceae	Serbia	Kostić et al 2016
Fe	27.42	Helianthus annuus L	Asteraceae	Romania	Stanciu et al 2011
Fe	28	Casuarina littoralis	Casuarinaceae	Australia	Somerville & Nicol 2002
Fe	28.8	Polyfloral	Polyfloral	Spain	Fuenmayor et al 2014
Fe	29	Trifolium repens	Fabaceae	USA	Todd & Bretherick 1942
Fe	30	Chondrilla juncea	Asteraceae	Australia	Somerville & Nicol 2002
Fe	30	Echium plantagineum	Boraginaceae	Australia	Somerville & Nicol 2002
Fe	30	Brassica napus	Brassicaceae	Australia	Somerville & Nicol 2002
Fe	31	Hypochoeris radicata	Asteraceae	Australia	Somerville & Nicol 2002
Fe	31	Juglans nigra	Juglandaceae	USA	Todd & Bretherick 1942
Fe	35	Zea mays	Poaceae	Serbia	Kostić et al 2016
Fe	36	Phoenix dactylifera	Arecaceae	USA	Todd & Bretherick 1942
Fe	38	Carthamus lanatus	Asteraceae	Australia	Somerville & Nicol 2002
Fe	38	Echium plantagineum	Boraginaceae	Australia	Somerville & Nicol 2002
Fe	38	Echium plantagineum	Boraginaceae	Australia	Somerville & Nicol 2002
Fe	38	Typha latifolia	Typhaceae	USA	Todd & Bretherick 1942
Fe	39	Cirsium vulgare	Asteraceae	Australia	Somerville & Nicol 2002
Fe	39.2	Cistus sp.	Cistaceae	Spain	Bonvehi & Jordà 1997
Fe	39.56	Polyfloral	Polyfloral	Serbia	Kostić et al 2015
Fe	39.8	Cistus ladanifer	Cistaceae	Portugal	Paulo et al 2014
Fe	40	Helianthus annuus	Asteraceae	Australia	Somerville & Nicol 2002
Fe	40.1	Polyfloral	Polyfloral	commercial pollen pellets available in Spain	Orzáez Villanueva et al. 2001
Fe	40.7	Cistus ladanifer	Cistaceae	Portugal	Paulo et al 2014
Fe	40.9	Polyfloral	Polyfloral	Hungary	Fuenmayor et al 2014
Fe	41	Salix sp.	Salicaceae	Australia	Somerville & Nicol 2002
Fe	42	Sisymbrium officinale	Brassicaceae	Australia	Somerville & Nicol 2002
Fe	42	Trifolium sp.	Fabaceae	USA	Todd & Bretherick 1942
Fe	42.1	Polyfloral	Polyfloral	Slovenia	Fuenmayor et al 2014
Fe	44	Legume	Fabaceae	USA	Todd & Bretherick 1942
Fe	44.1	Polyfloral	Polyfloral	Serbia	Kostić et al 2015
Fe	45	Corymbia maculata	Myrtaceae	Australia	Somerville & Nicol 2002
Fe	46	Ulex europaeus	Fabaceae	Australia	Somerville & Nicol 2002
Fe	46.75	Polyfloral	Polyfloral	Serbia	Kostić et al 2015
Fe	47.4	Polyfloral	Polyfloral	Bulgaria	Fuenmayor et al 2014
Fe	48	Carduus nutans	Asteraceae	Australia	Somerville & Nicol 2002
Fe	48	Corymbia maculata	Myrtaceae	Australia	Somerville & Nicol 2002
Fe	48.14	Polyfloral	Polyfloral	Serbia	Kostić et al 2015
Fe	48.33	Brassicaceae	Brassicaceae	Serbia	Kostić et al 2015
Fe	48.5	Citrus × sinensis	Rutaceae	China	Zeng & Yan 2004
Fe	49	Rapistrum rugosum	Brassicaceae	Australia	Somerville & Nicol 2002
Fe	49	Corymbia maculata	Myrtaceae	Australia	Somerville & Nicol 2002
Fe	51	Corymbia maculata	Myrtaceae	Australia	Somerville & Nicol 2002
Fe	51	Fagopyrum esculentum	Polygonaceae	Australia	Somerville & Nicol 2002
Fe	51.59	Citrus × sinensis	Rutaceae	China	Zeng & Yan 2004
Fe	52	Asphodelus fistulosus	Asphodelaceae	Australia	Somerville & Nicol 2002
Fe	52	Zea mays	Poaceae	Serbia	Kostić et al 2016
Fe	52.54	Polyfloral	Polyfloral	Serbia	Kostić et al 2015
Fe	53	Polyfloral	Polyfloral	Bulgaria	Atanassova et al 2016
Fe	53.58	Polyfloral	Polyfloral	Serbia	Kostić et al 2015
Fe	53.63	Polyfloral	Polyfloral	Serbia	Kostić et al 2015
Fe	54.63	Polyfloral	Polyfloral	Serbia	Kostić et al 2015
Fe	56	Echium plantagineum	Boraginaceae	Australia	Somerville & Nicol 2002
Fe	56.2	Polyfloral	Polyfloral	Poland	Fuenmayor et al 2014
Fe	56.86	Salix sp.	Salicaceae	Serbia	Kostić et al 2015
Fe	57.7	Polyfloral	Polyfloral	Spain	Fuenmayor et al 2014
Fe	58	Polyfloral	Polyfloral	Brazil	Sattler et al 2016
Fe	59.3	Brassicaceae	Brassicaceae	Poland	Szczęsna 2007
Fe	59.42	Tea tree	(?)	China	Zeng & Yan 2004
Fe	60	Eucalyptus saligna	Myrtaceae	Australia	Somerville & Nicol 2002
Fe	60.28	Polyfloral	Polyfloral	Serbia	Kostić et al 2015
Fe	61	Eucalyptus fastigata	Myrtaceae	Australia	Somerville & Nicol 2002
Fe	62	Acacia sp.	Fabaceae	Australia	Somerville & Nicol 2002
Fe	63	Echium plantagineum	Boraginaceae	Australia	Somerville & Nicol 2002
Fe	63	Echium plantagineum	Boraginaceae	Australia	Somerville & Nicol 2002
Fe	63	Eucalyptus viminalis	Myrtaceae	Australia	Somerville & Nicol 2002
Fe	63.3	Polyfloral	Polyfloral	Cina	Fuenmayor et al 2014
Fe	63.89	Polyfloral	Polyfloral	Serbia	Kostić et al 2015
Fe	64	Eucalyptus bridgesiana	Myrtaceae	Australia	Somerville & Nicol 2002
Fe	64.1	Polyfloral	Polyfloral	Serbia	Kostić et al 2015
Fe	65.4	Polyfloral	Polyfloral	Poland	Szczęsna 2007
Fe	66	Eucalyptus robusta	Myrtaceae	Australia	Somerville & Nicol 2002
Fe	66.1	Polyfloral	Polyfloral	Serbia	Kostić et al 2015
Fe	67	Echium plantagineum	Boraginaceae	Australia	Somerville & Nicol 2002
Fe	68.4	Polyfloral	Polyfloral	Serbia	Kostić et al 2015
Fe	68.5	Polyfloral	Polyfloral	Serbia	Kostić et al 2015
Fe	70.7	Polyfloral	Polyfloral	Colombia	Fuenmayor et al 2014
Fe	71	Asparagus officinalis	Asparagaceae	USA	Todd & Bretherick 1942
Fe	71	Angophora floribunda	Myrtaceae	Australia	Somerville & Nicol 2002
Fe	72	Zea mays	Poaceae	Serbia	Kostić et al 2016
Fe	73	Eucalyptus bridgesiana	Myrtaceae	Australia	Somerville & Nicol 2002
Fe	74.1	Brassicaceae + Salix	Brassicaceae + Salix	Serbia	Kostić et al 2015
Fe	74.99	Polyfloral	Polyfloral	Serbia	Kostić et al 2015
Fe	75.2	Zea mays	Poaceae	China	Yang et al 2013
Fe	76	Zea mays	Poaceae	Serbia	Kostić et al 2016
Fe	76.4	Nelumbo nucifera	Nelumbonaceae	China	Yang et al 2013
Fe	79	Polyfloral	Polyfloral	Bulgaria	Atanassova et al 2016
Fe	79.61	Polyfloral	Polyfloral	Serbia	Kostić et al 2015
Fe	80.5	Rubus ulmifolius	Rosaceae	Portugal	Paulo et al 2014
Fe	81	Polyfloral	Polyfloral	Brazil	Sattler et al 2016
Fe	82	Polyfloral	Polyfloral	Brazil	Morgano et al 2012
Fe	83.12	Polyfloral	Polyfloral	Serbia	Kostić et al 2015
Fe	83.2	Rubus ulmifolius	Rosaceae	Portugal	Paulo et al 2014
Fe	83.5	Polyfloral	Polyfloral	Poland	Szczęsna 2007
Fe	84	Prunus dulcis	Rosaceae	Australia	Somerville & Nicol 2002
Fe	88.3	Helianthus annuus	Asteraceae	China	Yang et al 2013
Fe	89.4	Brassica napus	Brassicaceae	China	Yang et al 2013
Fe	89.4	Polyfloral	Polyfloral	Romania	Fuenmayor et al 2014
Fe	90	Eucalyptus bridgesiana	Myrtaceae	Australia	Somerville & Nicol 2002
Fe	93.64	Fabaceae	Fabaceae	Serbia	Kostić et al 2015
Fe	94	Trifolium balansae	Fabaceae	Australia	Somerville & Nicol 2002
Fe	97	Echium plantagineum	Boraginaceae	Australia	Somerville & Nicol 2002
Fe	97.7	Camellia japonica	Theaceae	China	Yang et al 2013
Fe	99	Polyfloral	Polyfloral	Brazil	Sattler et al 2016
Fe	100	Centaurea solstitialis	Asteraceae	Australia	Somerville & Nicol 2002
Fe	100.12	Polyfloral	Polyfloral	Serbia	Kostić et al 2015
Fe	100.39	Polyfloral	Polyfloral	Serbia	Kostić et al 2015
Fe	104.6	Citrullus lanatus	Cucurbitaceae	China	Yang et al 2013
Fe	106	Polyfloral	Polyfloral	Poland	Formicki et al 2013
Fe	107	Polyfloral	Polyfloral	Poland	Formicki et al 2013
Fe	108.2	Polyfloral	Polyfloral	China	Szczęsna 2007
Fe	109	Polyfloral	Polyfloral	Poland	Formicki et al 2013
Fe	110	Eucalyptus camaldulensis	Myrtaceae	Australia	Somerville & Nicol 2002
Fe	110	Banksia ericifolia	Proteaceae	Australia	Somerville & Nicol 2002
Fe	110	Polyfloral	Polyfloral	Poland	Formicki et al 2013
Fe	112.4	Juglans regia	Juglandaceae	Romania	Cosmulescu et al 2015
Fe	114.93	Polyfloral	Polyfloral	Serbia	Kostić et al 2015
Fe	115	Polyfloral	Polyfloral	Poland	Formicki et al 2013
Fe	118	Polyfloral	Polyfloral	Brazil	Sattler et al 2016
Fe	120	Eucalyptus macrorhyncha	Myrtaceae	Australia	Somerville & Nicol 2002
Fe	122.87	Salix sp.	Salicaceae	Romania	Stanciu et al 2011
Fe	123.4	Calluna vulgaris	Ericaceae	Portugal	Paulo et al 2014
Fe	124.7	Calluna vulgaris	Ericaceae	Portugal	Paulo et al 2014
Fe	125	Polyfloral	Polyfloral	Poland	Formicki et al 2013
Fe	129.6	Dendranthema indicum	Asteraceae	China	Yang et al 2013
Fe	131.4	Papaver rhoeas	Papaveraceae	China	Yang et al 2013
Fe	135.9	Schisandra chinensis	Schisandraceae	China	Yang et al 2013
Fe	136.8	Rosa rugosa	Rosaceae	China	Yang et al 2013
Fe	137.13	Tea tree	(?)	China	Zeng & Yan 2004
Fe	138.8	Juglans regia	Juglandaceae	Romania	Cosmulescu et al 2015
Fe	139	Polyfloral	Polyfloral	Poland	Formicki et al 2013
Fe	140	Echium plantagineum	Boraginaceae	Australia	Somerville & Nicol 2002
Fe	140	Eucalyptus albens	Myrtaceae	Australia	Somerville & Nicol 2002
Fe	141.29	Polyfloral	Polyfloral	Serbia	Kostić et al 2015
Fe	144	Polyfloral	Polyfloral	Worldwide	Kędzia 2008
Fe	150	Polyfloral	Polyfloral	Slovenia	Kump et al 1996
Fe	154	Polyfloral	Polyfloral	Slovenia	Kump et al 1996
Fe	158.3	Vicia faba	Fabaceae	China	Yang et al 2013
Fe	164.98	Tea tree	(?)	China	Zeng & Yan 2004
Fe	169	Polyfloral	Polyfloral	Poland	Formicki et al 2013
Fe	176.7	Polyfloral	Polyfloral	South Corea	Szczęsna 2007
Fe	197.7	Polyfloral	Polyfloral	India	Fuenmayor et al 2014
Fe	207.8	Fagopyrum esculentum	Polygonaceae	China	Yang et al 2013
Fe	250	Actinidia deliciosa	Actinidiaceae	New Zealand	Clark & Lintas 1992
Fe	312	Polyfloral	Polyfloral	Brazil	Sattler et al 2016
Fe	352	Actinidia deliciosa	Actinidiaceae	New Zealand	Clark & Lintas 1992
Fe	408	Actinidia deliciosa	Actinidiaceae	New Zealand	Clark & Lintas 1992
Fe	455	Actinidia deliciosa	Actinidiaceae	New Zealand	Clark & Lintas 1992
Fe	483	Actinidia deliciosa	Actinidiaceae	New Zealand	Clark & Lintas 1992
Fe	487	Actinidia deliciosa	Actinidiaceae	New Zealand	Clark & Lintas 1992
Fe	516	Actinidia deliciosa	Actinidiaceae	New Zealand	Clark & Lintas 1992
Fe	520	Eucalyptus punctata	Myrtaceae	Australia	Somerville & Nicol 2002
Fe	564.6	Juglans regia	Juglandaceae	Romania	Cosmulescu et al 2015
Fe	659	Actinidia deliciosa	Actinidiaceae	New Zealand	Clark & Lintas 1992
Fe	693.42	Citrus × sinensis	Rutaceae	China	Zeng & Yan 2004
Fe	808	Actinidia deliciosa	Actinidiaceae	New Zealand	Clark & Lintas 1992
mean	96.0032
N	189
Min	6
Max	808
Max/Min	134.667
SD	124.19
c.v.	1.2936
K	1300	Taraxacum vulgare	Asteraceae	USA	Todd & Bretherick 1942
K	2200	Chondrilla juncea	Asteraceae	Australia	Somerville & Nicol 2002
K	2300	Hypochoeris radicata	Asteraceae	Australia	Somerville & Nicol 2002
K	2353	Dendranthema indicum	Asteraceae	China	Yang et al 2013
K	2462	Polyfloral	Polyfloral	Serbia	Kostić et al 2015
K	2500	Hypochoeris radicata	Asteraceae	Australia	Somerville & Nicol 2002
K	2500	Hypochoeris radicata	Asteraceae	Australia	Somerville & Nicol 2002
K	2600	Arctotheca calendula	Asteraceae	Australia	Somerville & Nicol 2002
K	2663	Polyfloral	Polyfloral	Serbia	Kostić et al 2015
K	2700	Carduus nutans	Asteraceae	Australia	Somerville & Nicol 2002
K	2740	Polyfloral	Polyfloral	Serbia	Kostić et al 2015
K	2800	Cirsium vulgare	Asteraceae	Australia	Somerville & Nicol 2002
K	2800	Lavandula sp.	Lamiaceae	Australia	Somerville & Nicol 2002
K	2800	Pinus contorta	Pinaceae	USA	Todd & Bretherick 1942
K	2900	Helianthus annuus	Asteraceae	Australia	Somerville & Nicol 2002
K	2963	Artemisia	Asteraceae	Poland	Szczęsna 2007
K	3046	Polyfloral	Polyfloral	Serbia	Kostić et al 2015
K	3100	Carthamus lanatus	Asteraceae	Australia	Somerville & Nicol 2002
K	3127	Polyfloral	Polyfloral	Serbia	Kostić et al 2015
K	3186	Polyfloral	Polyfloral	Serbia	Kostić et al 2015
K	3219	Polyfloral	Polyfloral	Serbia	Kostić et al 2015
K	3240	Polyfloral	Polyfloral	Serbia	Kostić et al 2015
K	3241	Brassicaceae	Brassicaceae	Serbia	Kostić et al 2015
K	3246.5	Helianthus annuus L	Asteraceae	Romania	Stanciu et al 2011
K	3300	Centaurea solstitialis	Asteraceae	USA	Todd & Bretherick 1942
K	3384	Polyfloral	Polyfloral	Serbia	Kostić et al 2015
K	3389	Polyfloral	Polyfloral	Serbia	Kostić et al 2015
K	3400	Centaurea solstitialis	Asteraceae	Australia	Somerville & Nicol 2002
K	3400	Casuarina littoralis	Casuarinaceae	Australia	Somerville & Nicol 2002
K	3400	Silybum marianum	Asteraceae	USA	Todd & Bretherick 1942
K	3404	Salix sp.	Salicaceae	Serbia	Kostić et al 2015
K	3420	Brassicaceae + Salix	Brassicaceae + Salix	Serbia	Kostić et al 2015
K	3500	Olea europaea	Oleaceae	USA	Todd & Bretherick 1942
K	3508	Polyfloral	Polyfloral	Serbia	Kostić et al 2015
K	3512	Fabaceae	Fabaceae	Serbia	Kostić et al 2015
K	3531	Citrus × sinensis	Rutaceae	China	Zeng & Yan 2004
K	3533	Polyfloral	Polyfloral	Bulgaria	Atanassova et al 2016
K	3536	Polyfloral	Polyfloral	Serbia	Kostić et al 2015
K	3562	Polyfloral	Polyfloral	Serbia	Kostić et al 2015
K	3607	Polyfloral	Polyfloral	Hungary	Fuenmayor et al 2014
K	3616	Polyfloral	Polyfloral	Serbia	Kostić et al 2015
K	3622	Polyfloral	Polyfloral	Spain	Fuenmayor et al 2014
K	3637	Polyfloral	Polyfloral	Serbia	Kostić et al 2015
K	3664	Polyfloral	Polyfloral	Serbia	Kostić et al 2015
K	3675	Polyfloral	Polyfloral	Serbia	Kostić et al 2015
K	3700	Salix sp.	Salicaceae	Australia	Somerville & Nicol 2002
K	3711	Polyfloral	Polyfloral	Serbia	Kostić et al 2015
K	3719	Citrus × sinensis	Rutaceae	China	Zeng & Yan 2004
K	3746	Polyfloral	Polyfloral	Bulgaria	Atanassova et al 2016
K	3788	Polyfloral	Polyfloral	Serbia	Kostić et al 2015
K	3800	Legume	Fabaceae	USA	Todd & Bretherick 1942
K	3820	Polyfloral	Polyfloral	Serbia	Kostić et al 2015
K	3852.5	Polyfloral	Polyfloral	commercial pollen pellets available in Spain	Orzáez Villanueva et al. 2001
K	3868	Brassicaceae	Brassicaceae	Poland	Szczęsna 2007
K	3903	Polyfloral	Polyfloral	Poland	Szczęsna 2007
K	3988	Citrus × sinensis	Rutaceae	China	Zeng & Yan 2004
K	4153	Cistus sp.	Cistaceae	Spain	Bonvehi & Jordà 1997
K	4190	Polyfloral	Polyfloral	Slovenia	Kump et al 1996
K	4200	Salix sp.	Salicaceae	USA	Todd & Bretherick 1942
K	4220	Polyfloral	Polyfloral	Worldwide	Kędzia 2008
K	4236	Polyfloral	Polyfloral	Serbia	Kostić et al 2015
K	4300	Salix nigra	Salicaceae	USA	Todd & Bretherick 1942
K	4321	Polyfloral	Polyfloral	Poland	Szczęsna 2007
K	4350	Polyfloral	Polyfloral	South Corea	Szczęsna 2007
K	4351	Helianthus annuus	Asteraceae	China	Yang et al 2013
K	4382	Rosa rugosa	Rosaceae	China	Yang et al 2013
K	4400	Brassica nigra	Brassicaceae	USA	Todd & Bretherick 1942
K	4487	Polyfloral	Polyfloral	Spain	Fuenmayor et al 2014
K	4500	Eucalyptus albens	Myrtaceae	Australia	Somerville & Nicol 2002
K	4520	Papaver rhoeas	Papaveraceae	China	Yang et al 2013
K	4600	Quercus kelloggii	Fagaceae	USA	Todd & Bretherick 1942
K	4608	Polyfloral	Polyfloral	Bulgaria	Fuenmayor et al 2014
K	4739	Brassica napus	Brassicaceae	China	Yang et al 2013
K	4785	Citrullus lanatus	Cucurbitaceae	China	Yang et al 2013
K	4794	Polyfloral	Polyfloral	India	Fuenmayor et al 2014
K	4840	Polyfloral	Polyfloral	Slovenia	Kump et al 1996
K	4869	Polyfloral	Polyfloral	Romania	Fuenmayor et al 2014
K	4900	Eucalyptus robusta	Myrtaceae	Australia	Somerville & Nicol 2002
K	4900	Eucalyptus viminalis	Myrtaceae	Australia	Somerville & Nicol 2002
K	4900	Zea mays	Poaceae	Australia	Somerville & Nicol 2002
K	5000	Acacia sp.	Fabaceae	Australia	Somerville & Nicol 2002
K	5000	Eucalyptus bridgesiana	Myrtaceae	Australia	Somerville & Nicol 2002
K	5035	Zea mays	Poaceae	China	Yang et al 2013
K	5089	Polyfloral	Polyfloral	Brazil	Morgano et al 2012
K	5100	Echium plantagineum	Boraginaceae	Australia	Somerville & Nicol 2002
K	5100	Sisymbrium officinale	Brassicaceae	Australia	Somerville & Nicol 2002
K	5100	Eucalyptus bridgesiana	Myrtaceae	Australia	Somerville & Nicol 2002
K	5110	Zea mays	Poaceae	Serbia	Kostić et al 2016
K	5120	Zea mays	Poaceae	Serbia	Kostić et al 2016
K	5200	Asparagus officinalis	Asparagaceae	USA	Todd & Bretherick 1942
K	5244	Polyfloral	Polyfloral	Slovenia	Fuenmayor et al 2014
K	5300	Echium plantagineum	Boraginaceae	Australia	Somerville & Nicol 2002
K	5300	Brassica napus	Brassicaceae	Australia	Somerville & Nicol 2002
K	5300	Eucalyptus camaldulensis	Myrtaceae	Australia	Somerville & Nicol 2002
K	5300	Eucalyptus macrorhyncha	Myrtaceae	Australia	Somerville & Nicol 2002
K	5300	Eucalyptus saligna	Myrtaceae	Australia	Somerville & Nicol 2002
K	5400	Echium plantagineum	Boraginaceae	Australia	Somerville & Nicol 2002
K	5400	Brassica napus	Brassicaceae	Australia	Somerville & Nicol 2002
K	5400	Juglans nigra	Juglandaceae	USA	Todd & Bretherick 1942
K	5400	Eucalyptus bridgesiana	Myrtaceae	Australia	Somerville & Nicol 2002
K	5421.85	Salix sp.	Salicaceae	Romania	Stanciu et al 2011
K	5434	Polyfloral	Polyfloral	China	Szczęsna 2007
K	5500	Echium plantagineum	Boraginaceae	Australia	Somerville & Nicol 2002
K	5500	Echium plantagineum	Boraginaceae	Australia	Somerville & Nicol 2002
K	5500	Echium plantagineum	Boraginaceae	Australia	Somerville & Nicol 2002
K	5500	Echium plantagineum	Boraginaceae	Australia	Somerville & Nicol 2002
K	5500	Rapistrum rugosum	Brassicaceae	Australia	Somerville & Nicol 2002
K	5500	Ceanothus integerrimus	Rhamnaceae	USA	Todd & Bretherick 1942
K	5600	Echium plantagineum	Boraginaceae	Australia	Somerville & Nicol 2002
K	5600	Corymbia maculata	Myrtaceae	Australia	Somerville & Nicol 2002
K	5600	Eucalyptus fastigata	Myrtaceae	Australia	Somerville & Nicol 2002
K	5625	Polyfloral	Polyfloral	Colombia	Fuenmayor et al 2014
K	5700	Polyfloral	Polyfloral	USA	Todd & Bretherick 1942
K	5700	Echium plantagineum	Boraginaceae	Australia	Somerville & Nicol 2002
K	5700	Ulex europaeus	Fabaceae	Australia	Somerville & Nicol 2002
K	5797	Polyfloral	Polyfloral	Poland	Fuenmayor et al 2014
K	5880	Zea mays	Poaceae	Serbia	Kostić et al 2016
K	5894	Fagopyrum esculentum	Polygonaceae	China	Yang et al 2013
K	5900	Chamaebatia foliolosa	Rosaceae	USA	Todd & Bretherick 1942
K	6000	Corymbia maculata	Myrtaceae	Australia	Somerville & Nicol 2002
K	6000	Eucalyptus punctata	Myrtaceae	Australia	Somerville & Nicol 2002
K	6000	Banksia ericifolia	Proteaceae	Australia	Somerville & Nicol 2002
K	6070	Zea mays	Poaceae	Serbia	Kostić et al 2016
K	6113	Schisandra chinensis	Schisandraceae	China	Yang et al 2013
K	6200	Angophora floribunda	Myrtaceae	Australia	Somerville & Nicol 2002
K	6200	Corymbia maculata	Myrtaceae	Australia	Somerville & Nicol 2002
K	6200	Prunus communis	Rosaceae	USA	Todd & Bretherick 1942
K	6300	Brassica campestris	Brassicaceae	USA	Todd & Bretherick 1942
K	6300	Ceanothus crassifolius	Rhamnaceae	USA	Todd & Bretherick 1942
K	6358	Camellia japonica	Theaceae	China	Yang et al 2013
K	6430	Zea mays	Poaceae	Serbia	Kostić et al 2016
K	6500	Corymbia maculata	Myrtaceae	Australia	Somerville & Nicol 2002
K	6600	Trifolium repens	Fabaceae	USA	Todd & Bretherick 1942
K	6600	Polyfloral	Polyfloral	USA	Todd & Bretherick 1942
K	6700	Zea mays	Poaceae	USA	Todd & Bretherick 1942
K	6800	Trifolium balansae	Fabaceae	Australia	Somerville & Nicol 2002
K	6800	Fagopyrum esculentum	Polygonaceae	Australia	Somerville & Nicol 2002
K	6800	Hypericum perforatum	Hypericaceae	USA	Todd & Bretherick 1942
K	6800	Eucalyptus globulus	Myrtaceae	USA	Todd & Bretherick 1942
K	6840	Zea mays	Poaceae	Serbia	Kostić et al 2016
K	6900	Cynodon dactylon	Poaceae	USA	Todd & Bretherick 1942
K	6983.5	Juglans regia	Juglandaceae	Romania	Cosmulescu et al 2015
K	7149	Vicia faba	Fabaceae	China	Yang et al 2013
K	7300	Prunus persica	Rosaceae	USA	Todd & Bretherick 1942
K	7760	Zea mays	Poaceae	Serbia	Kostić et al 2016
K	7765.7	Juglans regia	Juglandaceae	Romania	Cosmulescu et al 2015
K	7900	Brassica kaber	Brassicaceae	USA	Todd & Bretherick 1942
K	8200	Prunus dulcis	Rosaceae	Australia	Somerville & Nicol 2002
K	8204	Nelumbo nucifera	Nelumbonaceae	China	Yang et al 2013
K	8700	Pinus sabiniana	Pinaceae	USA	Todd & Bretherick 1942
K	8800	Pinus radiata	Pinaceae	USA	Todd & Bretherick 1942
K	9500	Calandrinia ciliata	Montiaceae	USA	Todd & Bretherick 1942
K	9542	Polyfloral	Polyfloral	Cina	Fuenmayor et al 2014
K	9700	Typha latifolia	Typhaceae	USA	Todd & Bretherick 1942
K	9900	Actinidia deliciosa	Actinidiaceae	New Zealand	Clark & Lintas 1992
K	10200	Actinidia deliciosa	Actinidiaceae	New Zealand	Clark & Lintas 1992
K	10200	Actinidia deliciosa	Actinidiaceae	New Zealand	Clark & Lintas 1992
K	10200	Actinidia deliciosa	Actinidiaceae	New Zealand	Clark & Lintas 1992
K	10200	Actinidia deliciosa	Actinidiaceae	New Zealand	Clark & Lintas 1992
K	10300	Actinidia deliciosa	Actinidiaceae	New Zealand	Clark & Lintas 1992
K	10600	Actinidia deliciosa	Actinidiaceae	New Zealand	Clark & Lintas 1992
K	10800	Actinidia deliciosa	Actinidiaceae	New Zealand	Clark & Lintas 1992
K	11025	Juglans regia	Juglandaceae	Romania	Cosmulescu et al 2015
K	11100	Trifolium sp.	Fabaceae	USA	Todd & Bretherick 1942
K	11400	Phoenix dactylifera	Arecaceae	USA	Todd & Bretherick 1942
K	13200	Actinidia deliciosa	Actinidiaceae	New Zealand	Clark & Lintas 1992
K	38000	Asphodelus fistulosus	Asphodelaceae	Australia	Somerville & Nicol 2002
mean	5492.32
N	167
Min	1300
Max	38000
Max/Min	29.2308
SD	3344.59
c.v.	0.608958
Mg	216	Citrus × sinensis	Rutaceae	China	Zeng & Yan 2004
Mg	220	Hypochoeris radicata	Asteraceae	Australia	Somerville & Nicol 2002
Mg	230	Casuarina littoralis	Casuarinaceae	Australia	Somerville & Nicol 2002
Mg	250	Chondrilla juncea	Asteraceae	Australia	Somerville & Nicol 2002
Mg	260	Hypochoeris radicata	Asteraceae	Australia	Somerville & Nicol 2002
Mg	260	Hypochoeris radicata	Asteraceae	Australia	Somerville & Nicol 2002
Mg	270	Lavandula sp.	Lamiaceae	Australia	Somerville & Nicol 2002
Mg	321	Dendranthema indicum	Asteraceae	China	Yang et al 2013
Mg	376.94	Helianthus annuus L	Asteraceae	Romania	Stanciu et al 2011
Mg	420	Carthamus lanatus	Asteraceae	Australia	Somerville & Nicol 2002
Mg	420	Cirsium vulgare	Asteraceae	Australia	Somerville & Nicol 2002
Mg	432.2	Cistus sp.	Cistaceae	Spain	Bonvehi & Jordà 1997
Mg	434.3	Polyfloral	Polyfloral	commercial pollen pellets available in Spain	Orzáez Villanueva et al. 2001
Mg	453	Polyfloral	Polyfloral	Spain	Fuenmayor et al 2014
Mg	484	Polyfloral	Polyfloral	Spain	Fuenmayor et al 2014
Mg	500	Centaurea solstitialis	Asteraceae	Australia	Somerville & Nicol 2002
Mg	500	Helianthus annuus	Asteraceae	Australia	Somerville & Nicol 2002
Mg	500	Eucalyptus bridgesiana	Myrtaceae	Australia	Somerville & Nicol 2002
Mg	503	Polyfloral	Polyfloral	Serbia	Kostić et al 2015
Mg	520	Eucalyptus viminalis	Myrtaceae	Australia	Somerville & Nicol 2002
Mg	530	Eucalyptus bridgesiana	Myrtaceae	Australia	Somerville & Nicol 2002
Mg	530	Eucalyptus fastigata	Myrtaceae	Australia	Somerville & Nicol 2002
Mg	534	Polyfloral	Polyfloral	Serbia	Kostić et al 2015
Mg	540	Eucalyptus robusta	Myrtaceae	Australia	Somerville & Nicol 2002
Mg	550	Eucalyptus bridgesiana	Myrtaceae	Australia	Somerville & Nicol 2002
Mg	550	Eucalyptus macrorhyncha	Myrtaceae	Australia	Somerville & Nicol 2002
Mg	553	Polyfloral	Polyfloral	Serbia	Kostić et al 2015
Mg	560	Carduus nutans	Asteraceae	Australia	Somerville & Nicol 2002
Mg	571	Helianthus annuus	Asteraceae	China	Yang et al 2013
Mg	577	Polyfloral	Polyfloral	Bulgaria	Fuenmayor et al 2014
Mg	585	Polyfloral	Polyfloral	Serbia	Kostić et al 2015
Mg	595	Salix sp.	Salicaceae	Serbia	Kostić et al 2015
Mg	600	Calandrinia ciliata	Montiaceae	USA	Todd & Bretherick 1942
Mg	600	Salix sp.	Salicaceae	USA	Todd & Bretherick 1942
Mg	620	Polyfloral	Polyfloral	Serbia	Kostić et al 2015
Mg	623	Polyfloral	Polyfloral	Serbia	Kostić et al 2015
Mg	635	Polyfloral	Polyfloral	Hungary	Fuenmayor et al 2014
Mg	640	Echium plantagineum	Boraginaceae	Australia	Somerville & Nicol 2002
Mg	650	Echium plantagineum	Boraginaceae	Australia	Somerville & Nicol 2002
Mg	650	Echium plantagineum	Boraginaceae	Australia	Somerville & Nicol 2002
Mg	650	Polyfloral	Polyfloral	Serbia	Kostić et al 2015
Mg	657	Polyfloral	Polyfloral	Serbia	Kostić et al 2015
Mg	670	Prunus dulcis	Rosaceae	Australia	Somerville & Nicol 2002
Mg	680	Eucalyptus saligna	Myrtaceae	Australia	Somerville & Nicol 2002
Mg	690	Echium plantagineum	Boraginaceae	Australia	Somerville & Nicol 2002
Mg	690	Echium plantagineum	Boraginaceae	Australia	Somerville & Nicol 2002
Mg	690	Echium plantagineum	Boraginaceae	Australia	Somerville & Nicol 2002
Mg	690	Echium plantagineum	Boraginaceae	Australia	Somerville & Nicol 2002
Mg	690	Trifolium balansae	Fabaceae	Australia	Somerville & Nicol 2002
Mg	700	Arctotheca calendula	Asteraceae	Australia	Somerville & Nicol 2002
Mg	703	Polyfloral	Polyfloral	Serbia	Kostić et al 2015
Mg	710	Corymbia maculata	Myrtaceae	Australia	Somerville & Nicol 2002
Mg	710	Corymbia maculata	Myrtaceae	Australia	Somerville & Nicol 2002
Mg	712	Papaver rhoeas	Papaveraceae	China	Yang et al 2013
Mg	720	Corymbia maculata	Myrtaceae	Australia	Somerville & Nicol 2002
Mg	720	Eucalyptus punctata	Myrtaceae	Australia	Somerville & Nicol 2002
Mg	730	Echium plantagineum	Boraginaceae	Australia	Somerville & Nicol 2002
Mg	730	Zea mays	Poaceae	Serbia	Kostić et al 2016
Mg	731	Polyfloral	Polyfloral	Serbia	Kostić et al 2015
Mg	735	Polyfloral	Polyfloral	Serbia	Kostić et al 2015
Mg	740	Echium plantagineum	Boraginaceae	Australia	Somerville & Nicol 2002
Mg	740	Eucalyptus albens	Myrtaceae	Australia	Somerville & Nicol 2002
Mg	740	Eucalyptus camaldulensis	Myrtaceae	Australia	Somerville & Nicol 2002
Mg	740	Zea mays	Poaceae	Australia	Somerville & Nicol 2002
Mg	747	Polyfloral	Polyfloral	Serbia	Kostić et al 2015
Mg	750	Corymbia maculata	Myrtaceae	Australia	Somerville & Nicol 2002
Mg	751	Polyfloral	Polyfloral	Serbia	Kostić et al 2015
Mg	776	Polyfloral	Polyfloral	Serbia	Kostić et al 2015
Mg	787	Polyfloral	Polyfloral	Bulgaria	Atanassova et al 2016
Mg	790	Asphodelus fistulosus	Asphodelaceae	Australia	Somerville & Nicol 2002
Mg	790	Angophora floribunda	Myrtaceae	Australia	Somerville & Nicol 2002
Mg	798	Artemisia	Asteraceae	Poland	Szczęsna 2007
Mg	815	Zea mays	Poaceae	China	Yang et al 2013
Mg	820	Brassicaceae + Salix	Brassicaceae + Salix	Serbia	Kostić et al 2015
Mg	820	Banksia ericifolia	Proteaceae	Australia	Somerville & Nicol 2002
Mg	829	Polyfloral	Polyfloral	Serbia	Kostić et al 2015
Mg	832	Brassicaceae	Brassicaceae	Serbia	Kostić et al 2015
Mg	841	Citrus × sinensis	Rutaceae	China	Zeng & Yan 2004
Mg	848	Polyfloral	Polyfloral	Serbia	Kostić et al 2015
Mg	864	Polyfloral	Polyfloral	Bulgaria	Atanassova et al 2016
Mg	865	Polyfloral	Polyfloral	Romania	Fuenmayor et al 2014
Mg	875	Fabaceae	Fabaceae	Serbia	Kostić et al 2015
Mg	900	Eucalyptus globulus	Myrtaceae	USA	Todd & Bretherick 1942
Mg	900	Pinus sabiniana	Pinaceae	USA	Todd & Bretherick 1942
Mg	920	Zea mays	Poaceae	Serbia	Kostić et al 2016
Mg	920	Zea mays	Poaceae	Serbia	Kostić et al 2016
Mg	928	Polyfloral	Polyfloral	Serbia	Kostić et al 2015
Mg	941	Polyfloral	Polyfloral	Serbia	Kostić et al 2015
Mg	950	Acacia sp.	Fabaceae	Australia	Somerville & Nicol 2002
Mg	963	Polyfloral	Polyfloral	Serbia	Kostić et al 2015
Mg	964	Polyfloral	Polyfloral	Serbia	Kostić et al 2015
Mg	964	Polyfloral	Polyfloral	Serbia	Kostić et al 2015
Mg	990	Zea mays	Poaceae	Serbia	Kostić et al 2016
Mg	990	Zea mays	Poaceae	Serbia	Kostić et al 2016
Mg	1000	Salix sp.	Salicaceae	Australia	Somerville & Nicol 2002
Mg	1008.28	Salix sp.	Salicaceae	Romania	Stanciu et al 2011
Mg	1020	Zea mays	Poaceae	Serbia	Kostić et al 2016
Mg	1029	Polyfloral	Polyfloral	Colombia	Fuenmayor et al 2014
Mg	1030	Zea mays	Poaceae	Serbia	Kostić et al 2016
Mg	1080	Citrus × sinensis	Rutaceae	China	Zeng & Yan 2004
Mg	1089	Rosa rugosa	Rosaceae	China	Yang et al 2013
Mg	1100	Ulex europaeus	Fabaceae	Australia	Somerville & Nicol 2002
Mg	1100	Pinus radiata	Pinaceae	USA	Todd & Bretherick 1942
Mg	1100	Ceanothus crassifolius	Rhamnaceae	USA	Todd & Bretherick 1942
Mg	1135	Polyfloral	Polyfloral	Slovenia	Fuenmayor et al 2014
Mg	1179	Polyfloral	Polyfloral	Brazil	Morgano et al 2012
Mg	1194	Polyfloral	Polyfloral	Poland	Fuenmayor et al 2014
Mg	1200	Sisymbrium officinale	Brassicaceae	Australia	Somerville & Nicol 2002
Mg	1262	Camellia japonica	Theaceae	China	Yang et al 2013
Mg	1274	Polyfloral	Polyfloral	South Corea	Szczęsna 2007
Mg	1290	Polyfloral	Polyfloral	Poland	Formicki et al 2013
Mg	1300	Centaurea solstitialis	Asteraceae	USA	Todd & Bretherick 1942
Mg	1300	Rapistrum rugosum	Brassicaceae	Australia	Somerville & Nicol 2002
Mg	1300	Pinus contorta	Pinaceae	USA	Todd & Bretherick 1942
Mg	1300	Prunus persica	Rosaceae	USA	Todd & Bretherick 1942
Mg	1305	Polyfloral	Polyfloral	Poland	Szczęsna 2007
Mg	1352	Brassicaceae	Brassicaceae	Poland	Szczęsna 2007
Mg	1370	Polyfloral	Polyfloral	Poland	Formicki et al 2013
Mg	1400	Brassica napus	Brassicaceae	Australia	Somerville & Nicol 2002
Mg	1400	Brassica napus	Brassicaceae	Australia	Somerville & Nicol 2002
Mg	1405	Brassica napus	Brassicaceae	China	Yang et al 2013
Mg	1430	Polyfloral	Polyfloral	India	Fuenmayor et al 2014
Mg	1434	Polyfloral	Polyfloral	China	Szczęsna 2007
Mg	1450	Polyfloral	Polyfloral	Poland	Szczęsna 2007
Mg	1457	Citrullus lanatus	Cucurbitaceae	China	Yang et al 2013
Mg	1500	Prunus communis	Rosaceae	USA	Todd & Bretherick 1942
Mg	1600	Quercus kelloggii	Fagaceae	USA	Todd & Bretherick 1942
Mg	1610	Polyfloral	Polyfloral	Worldwide	Kędzia 2008
Mg	1700	Actinidia deliciosa	Actinidiaceae	New Zealand	Clark & Lintas 1992
Mg	1700	Hypericum perforatum	Hypericaceae	USA	Todd & Bretherick 1942
Mg	1700	Olea europaea	Oleaceae	USA	Todd & Bretherick 1942
Mg	1700	Salix nigra	Salicaceae	USA	Todd & Bretherick 1942
Mg	1800	Actinidia deliciosa	Actinidiaceae	New Zealand	Clark & Lintas 1992
Mg	1800	Actinidia deliciosa	Actinidiaceae	New Zealand	Clark & Lintas 1992
Mg	1800	Actinidia deliciosa	Actinidiaceae	New Zealand	Clark & Lintas 1992
Mg	1800	Actinidia deliciosa	Actinidiaceae	New Zealand	Clark & Lintas 1992
Mg	1800	Actinidia deliciosa	Actinidiaceae	New Zealand	Clark & Lintas 1992
Mg	1800	Juglans nigra	Juglandaceae	USA	Todd & Bretherick 1942
Mg	1800	Polyfloral	Polyfloral	USA	Todd & Bretherick 1942
Mg	1870	Polyfloral	Polyfloral	Poland	Formicki et al 2013
Mg	1900	Actinidia deliciosa	Actinidiaceae	New Zealand	Clark & Lintas 1992
Mg	1900	Actinidia deliciosa	Actinidiaceae	New Zealand	Clark & Lintas 1992
Mg	1900	Silybum marianum	Asteraceae	USA	Todd & Bretherick 1942
Mg	1930	Polyfloral	Polyfloral	Poland	Formicki et al 2013
Mg	1939	Schisandra chinensis	Schisandraceae	China	Yang et al 2013
Mg	2000	Taraxacum vulgare	Asteraceae	USA	Todd & Bretherick 1942
Mg	2000	Brassica campestris	Brassicaceae	USA	Todd & Bretherick 1942
Mg	2000	Brassica kaber	Brassicaceae	USA	Todd & Bretherick 1942
Mg	2000	Trifolium repens	Fabaceae	USA	Todd & Bretherick 1942
Mg	2000	Chamaebatia foliolosa	Rosaceae	USA	Todd & Bretherick 1942
Mg	2060	Polyfloral	Polyfloral	Poland	Formicki et al 2013
Mg	2100	Zea mays	Poaceae	USA	Todd & Bretherick 1942
Mg	2200	Polyfloral	Polyfloral	USA	Todd & Bretherick 1942
Mg	2202	Vicia faba	Fabaceae	China	Yang et al 2013
Mg	2210	Polyfloral	Polyfloral	Poland	Formicki et al 2013
Mg	2260	Polyfloral	Polyfloral	Poland	Formicki et al 2013
Mg	2300	Brassica nigra	Brassicaceae	USA	Todd & Bretherick 1942
Mg	2300	Legume	Fabaceae	USA	Todd & Bretherick 1942
Mg	2400	Actinidia deliciosa	Actinidiaceae	New Zealand	Clark & Lintas 1992
Mg	2400	Typha latifolia	Typhaceae	USA	Todd & Bretherick 1942
Mg	2412	Juglans regia	Juglandaceae	Romania	Cosmulescu et al 2015
Mg	2500	Cynodon dactylon	Poaceae	USA	Todd & Bretherick 1942
Mg	2544.8	Juglans regia	Juglandaceae	Romania	Cosmulescu et al 2015
Mg	2580	Polyfloral	Polyfloral	Poland	Formicki et al 2013
Mg	2600	Ceanothus integerrimus	Rhamnaceae	USA	Todd & Bretherick 1942
Mg	2636	Polyfloral	Polyfloral	Cina	Fuenmayor et al 2014
Mg	2700	Fagopyrum esculentum	Polygonaceae	Australia	Somerville & Nicol 2002
Mg	2777	Nelumbo nucifera	Nelumbonaceae	China	Yang et al 2013
Mg	2835	Fagopyrum esculentum	Polygonaceae	China	Yang et al 2013
Mg	2900	Asparagus officinalis	Asparagaceae	USA	Todd & Bretherick 1942
Mg	2956.5	Juglans regia	Juglandaceae	Romania	Cosmulescu et al 2015
Mg	3500	Trifolium sp.	Fabaceae	USA	Todd & Bretherick 1942
Mg	3800	Phoenix dactylifera	Arecaceae	USA	Todd & Bretherick 1942
mean	1185.98
N	173
Min	216
Max	3800
Max/Min	17.5926
SD	718.825
c.v.	0.606101
Mn	5	Hypochoeris radicata	Asteraceae	Australia	Somerville & Nicol 2002
Mn	6	Chondrilla juncea	Asteraceae	Australia	Somerville & Nicol 2002
Mn	6	Hypochoeris radicata	Asteraceae	Australia	Somerville & Nicol 2002
Mn	7	Arctotheca calendula	Asteraceae	Australia	Somerville & Nicol 2002
Mn	7	Carthamus lanatus	Asteraceae	Australia	Somerville & Nicol 2002
Mn	8.6	Cistus ladanifer	Cistaceae	Portugal	Paulo et al 2014
Mn	8.69	Dendranthema indicum	Asteraceae	China	Yang et al 2013
Mn	9	Carduus nutans	Asteraceae	Australia	Somerville & Nicol 2002
Mn	9	Hypochoeris radicata	Asteraceae	Australia	Somerville & Nicol 2002
Mn	9	Cistus ladanifer	Cistaceae	Portugal	Paulo et al 2014
Mn	9	Acacia sp.	Fabaceae	Australia	Somerville & Nicol 2002
Mn	10	Centaurea solstitialis	Asteraceae	Australia	Somerville & Nicol 2002
Mn	11	Cirsium vulgare	Asteraceae	Australia	Somerville & Nicol 2002
Mn	11	Zea mays	Poaceae	Serbia	Kostić et al 2016
Mn	11.1	Cistus sp.	Cistaceae	Spain	Bonvehi & Jordà 1997
Mn	12	Helianthus annuus	Asteraceae	Australia	Somerville & Nicol 2002
Mn	12	Rapistrum rugosum	Brassicaceae	Australia	Somerville & Nicol 2002
Mn	12.76	Citrus × sinensis	Rutaceae	China	Zeng & Yan 2004
Mn	13.5	Artemisia	Asteraceae	Poland	Szczęsna 2007
Mn	13.52	Polyfloral	Polyfloral	Serbia	Kostić et al 2015
Mn	13.81	Polyfloral	Polyfloral	Serbia	Kostić et al 2015
Mn	14	Zea mays	Poaceae	Serbia	Kostić et al 2016
Mn	14	Zea mays	Poaceae	Australia	Somerville & Nicol 2002
Mn	14	Prunus dulcis	Rosaceae	Australia	Somerville & Nicol 2002
Mn	14.91	Polyfloral	Polyfloral	Serbia	Kostić et al 2015
Mn	15	Lavandula sp.	Lamiaceae	Australia	Somerville & Nicol 2002
Mn	15	Zea mays	Poaceae	Serbia	Kostić et al 2016
Mn	15	Polyfloral	Polyfloral	Bulgaria	Atanassova et al 2016
Mn	15.08	Polyfloral	Polyfloral	Serbia	Kostić et al 2015
Mn	15.47	Polyfloral	Polyfloral	Serbia	Kostić et al 2015
Mn	16	Zea mays	Poaceae	Serbia	Kostić et al 2016
Mn	16.13	Polyfloral	Polyfloral	Serbia	Kostić et al 2015
Mn	16.16	Polyfloral	Polyfloral	Serbia	Kostić et al 2015
Mn	16.7	Helianthus annuus	Asteraceae	China	Yang et al 2013
Mn	17	Polyfloral	Polyfloral	Bulgaria	Atanassova et al 2016
Mn	17.67	Polyfloral	Polyfloral	Serbia	Kostić et al 2015
Mn	17.99	Polyfloral	Polyfloral	Serbia	Kostić et al 2015
Mn	18	Zea mays	Poaceae	Serbia	Kostić et al 2016
Mn	18	Zea mays	Poaceae	Serbia	Kostić et al 2016
Mn	18.12	Polyfloral	Polyfloral	Serbia	Kostić et al 2015
Mn	18.38	Polyfloral	Polyfloral	Serbia	Kostić et al 2015
Mn	18.88	Brassicaceae	Brassicaceae	Serbia	Kostić et al 2015
Mn	18.96	Fabaceae	Fabaceae	Serbia	Kostić et al 2015
Mn	19.89	Polyfloral	Polyfloral	Serbia	Kostić et al 2015
Mn	20	Fagopyrum esculentum	Polygonaceae	Australia	Somerville & Nicol 2002
Mn	20.45	Polyfloral	Polyfloral	Serbia	Kostić et al 2015
Mn	21	Sisymbrium officinale	Brassicaceae	Australia	Somerville & Nicol 2002
Mn	21	Zea mays	Poaceae	Serbia	Kostić et al 2016
Mn	21.12	Polyfloral	Polyfloral	Serbia	Kostić et al 2015
Mn	21.32	Polyfloral	Polyfloral	Serbia	Kostić et al 2015
Mn	21.73	Polyfloral	Polyfloral	Serbia	Kostić et al 2015
Mn	21.97	Polyfloral	Polyfloral	Serbia	Kostić et al 2015
Mn	22	Asphodelus fistulosus	Asphodelaceae	Australia	Somerville & Nicol 2002
Mn	22	Banksia ericifolia	Proteaceae	Australia	Somerville & Nicol 2002
Mn	22.75	Salix sp.	Salicaceae	Serbia	Kostić et al 2015
Mn	23	Echium plantagineum	Boraginaceae	Australia	Somerville & Nicol 2002
Mn	23	Ulex europaeus	Fabaceae	Australia	Somerville & Nicol 2002
Mn	23.4	Polyfloral	Polyfloral	Serbia	Kostić et al 2015
Mn	23.7	Brassicaceae	Brassicaceae	Poland	Szczęsna 2007
Mn	24	Echium plantagineum	Boraginaceae	Australia	Somerville & Nicol 2002
Mn	24.06	Zea mays	Poaceae	China	Yang et al 2013
Mn	24.21	Brassica napus	Brassicaceae	China	Yang et al 2013
Mn	24.9	Polyfloral	Polyfloral	commercial pollen pellets available in Spain	Orzáez Villanueva et al. 2001
Mn	25	Echium plantagineum	Boraginaceae	Australia	Somerville & Nicol 2002
Mn	25	Echium plantagineum	Boraginaceae	Australia	Somerville & Nicol 2002
Mn	25	Echium plantagineum	Boraginaceae	Australia	Somerville & Nicol 2002
Mn	25	Casuarina littoralis	Casuarinaceae	Australia	Somerville & Nicol 2002
Mn	26	Echium plantagineum	Boraginaceae	Australia	Somerville & Nicol 2002
Mn	26	Echium plantagineum	Boraginaceae	Australia	Somerville & Nicol 2002
Mn	26	Echium plantagineum	Boraginaceae	Australia	Somerville & Nicol 2002
Mn	26.3	Polyfloral	Polyfloral	Poland	Szczęsna 2007
Mn	27	Echium plantagineum	Boraginaceae	Australia	Somerville & Nicol 2002
Mn	27.29	Vicia faba	Fabaceae	China	Yang et al 2013
Mn	28	Trifolium balansae	Fabaceae	Australia	Somerville & Nicol 2002
Mn	28	Eucalyptus robusta	Myrtaceae	Australia	Somerville & Nicol 2002
Mn	28	Polyfloral	Polyfloral	Brazil	Sattler et al 2016
Mn	29	Actinidia deliciosa	Actinidiaceae	New Zealand	Clark & Lintas 1992
Mn	30	Brassica napus	Brassicaceae	Australia	Somerville & Nicol 2002
Mn	30.33	Schisandra chinensis	Schisandraceae	China	Yang et al 2013
Mn	31.1	Juglans regia	Juglandaceae	Romania	Cosmulescu et al 2015
Mn	31.75	Fagopyrum esculentum	Polygonaceae	China	Yang et al 2013
Mn	31.94	Polyfloral	Polyfloral	Serbia	Kostić et al 2015
Mn	32	Polyfloral	Polyfloral	Brazil	Sattler et al 2016
Mn	32.66	Brassicaceae + Salix	Brassicaceae + Salix	Serbia	Kostić et al 2015
Mn	32.95	Papaver rhoeas	Papaveraceae	China	Yang et al 2013
Mn	33	Actinidia deliciosa	Actinidiaceae	New Zealand	Clark & Lintas 1992
Mn	33	Actinidia deliciosa	Actinidiaceae	New Zealand	Clark & Lintas 1992
Mn	33.85	Citrullus lanatus	Cucurbitaceae	China	Yang et al 2013
Mn	34	Actinidia deliciosa	Actinidiaceae	New Zealand	Clark & Lintas 1992
Mn	34.31	Polyfloral	Polyfloral	Brazil	Silva et al 2012
Mn	34.7	Polyfloral	Polyfloral	Poland	Szczęsna 2007
Mn	37	Actinidia deliciosa	Actinidiaceae	New Zealand	Clark & Lintas 1992
Mn	37	Actinidia deliciosa	Actinidiaceae	New Zealand	Clark & Lintas 1992
Mn	37.8	Juglans regia	Juglandaceae	Romania	Cosmulescu et al 2015
Mn	38	Eucalyptus saligna	Myrtaceae	Australia	Somerville & Nicol 2002
Mn	39	Actinidia deliciosa	Actinidiaceae	New Zealand	Clark & Lintas 1992
Mn	40	Actinidia deliciosa	Actinidiaceae	New Zealand	Clark & Lintas 1992
Mn	40	Eucalyptus camaldulensis	Myrtaceae	Australia	Somerville & Nicol 2002
Mn	40	Polyfloral	Polyfloral	Brazil	Sattler et al 2016
Mn	40	Polyfloral	Polyfloral	Brazil	Sattler et al 2016
Mn	41.01	Citrus × sinensis	Rutaceae	China	Zeng & Yan 2004
Mn	41.92	Polyfloral	Polyfloral	Brazil	Silva et al 2012
Mn	42	Actinidia deliciosa	Actinidiaceae	New Zealand	Clark & Lintas 1992
Mn	42	Brassica napus	Brassicaceae	Australia	Somerville & Nicol 2002
Mn	42	Angophora floribunda	Myrtaceae	Australia	Somerville & Nicol 2002
Mn	42.45	Polyfloral	Polyfloral	Brazil	Silva et al 2012
Mn	43.16	Polyfloral	Polyfloral	Brazil	Silva et al 2012
Mn	43.43	Polyfloral	Polyfloral	Brazil	Silva et al 2012
Mn	45	Eucalyptus bridgesiana	Myrtaceae	Australia	Somerville & Nicol 2002
Mn	46	Eucalyptus bridgesiana	Myrtaceae	Australia	Somerville & Nicol 2002
Mn	46	Eucalyptus punctata	Myrtaceae	Australia	Somerville & Nicol 2002
Mn	47.26	Polyfloral	Polyfloral	Serbia	Kostić et al 2015
Mn	47.9	Polyfloral	Polyfloral	Brazil	Silva et al 2012
Mn	50.5	Juglans regia	Juglandaceae	Romania	Cosmulescu et al 2015
Mn	51	Eucalyptus bridgesiana	Myrtaceae	Australia	Somerville & Nicol 2002
Mn	53	Eucalyptus albens	Myrtaceae	Australia	Somerville & Nicol 2002
Mn	53.81	Polyfloral	Polyfloral	Brazil	Silva et al 2012
Mn	55.1	Polyfloral	Polyfloral	South Corea	Szczęsna 2007
Mn	56.49	Polyfloral	Polyfloral	Brazil	Silva et al 2012
Mn	58.91	Polyfloral	Polyfloral	Brazil	Silva et al 2012
Mn	59.08	Polyfloral	Polyfloral	Brazil	Silva et al 2012
Mn	60	Eucalyptus fastigata	Myrtaceae	Australia	Somerville & Nicol 2002
Mn	62	Eucalyptus macrorhyncha	Myrtaceae	Australia	Somerville & Nicol 2002
Mn	62	Polyfloral	Polyfloral	Brazil	Sattler et al 2016
Mn	63	Corymbia maculata	Myrtaceae	Australia	Somerville & Nicol 2002
Mn	64	Polyfloral	Polyfloral	Brazil	Morgano et al 2012
Mn	77	Eucalyptus viminalis	Myrtaceae	Australia	Somerville & Nicol 2002
Mn	79	Corymbia maculata	Myrtaceae	Australia	Somerville & Nicol 2002
Mn	82.11	Polyfloral	Polyfloral	Brazil	Silva et al 2012
Mn	85.75	Polyfloral	Polyfloral	Brazil	Silva et al 2012
Mn	88	Salix sp.	Salicaceae	Australia	Somerville & Nicol 2002
Mn	92.23	Polyfloral	Polyfloral	Serbia	Kostić et al 2015
Mn	99.4	Nelumbo nucifera	Nelumbonaceae	China	Yang et al 2013
Mn	100	Corymbia maculata	Myrtaceae	Australia	Somerville & Nicol 2002
Mn	106.2	Tea tree	(?)	China	Zeng & Yan 2004
Mn	109	Polyfloral	Polyfloral	Slovenia	Kump et al 1996
Mn	110	Corymbia maculata	Myrtaceae	Australia	Somerville & Nicol 2002
Mn	110	Polyfloral	Polyfloral	Slovenia	Kump et al 1996
Mn	130.6	Tea tree	(?)	China	Zeng & Yan 2004
Mn	132.5	Citrus × sinensis	Rutaceae	China	Zeng & Yan 2004
Mn	138	Polyfloral	Polyfloral	Worldwide	Kędzia 2008
Mn	142.7	Polyfloral	Polyfloral	China	Szczęsna 2007
Mn	156.1	Rosa rugosa	Rosaceae	China	Yang et al 2013
Mn	197	Rubus ulmifolius	Rosaceae	Portugal	Paulo et al 2014
Mn	203	Rubus ulmifolius	Rosaceae	Portugal	Paulo et al 2014
Mn	250	Calluna vulgaris	Ericaceae	Portugal	Paulo et al 2014
Mn	266	Calluna vulgaris	Ericaceae	Portugal	Paulo et al 2014
Mn	357.4	Camellia japonica	Theaceae	China	Yang et al 2013
Mn	685.1	Tea tree	(?)	China	Zeng & Yan 2004
mean	49.0136
N	149
Min	5
Max	685.1
Max/Min	137.02
SD	72.8461
c.v.	1.48624
N	22000	Pinus mugo	Pinaceae	Sweden	Nielsen et al 1955
N	41000	Alnus glutinosa	Betulaceae	Sweden	Nielsen et al 1955
N	41000	Zea mays	Poaceae	Sweden	Nielsen et al 1955
N	42000	Alnus incanca	Betulaceae	Sweden	Nielsen et al 1955
N	42000	Zea mays	Poaceae	Sweden	Nielsen et al 1955
N	61400	Actinidia deliciosa	Actinidiaceae	New Zealand	Clark & Lintas 1992
N	62200	Actinidia deliciosa	Actinidiaceae	New Zealand	Clark & Lintas 1992
N	62400	Actinidia deliciosa	Actinidiaceae	New Zealand	Clark & Lintas 1992
N	66000	Actinidia deliciosa	Actinidiaceae	New Zealand	Clark & Lintas 1992
N	68700	Actinidia deliciosa	Actinidiaceae	New Zealand	Clark & Lintas 1992
N	69800	Actinidia deliciosa	Actinidiaceae	New Zealand	Clark & Lintas 1992
N	71600	Actinidia deliciosa	Actinidiaceae	New Zealand	Clark & Lintas 1992
N	71800	Actinidia deliciosa	Actinidiaceae	New Zealand	Clark & Lintas 1992
N	73600	Actinidia deliciosa	Actinidiaceae	New Zealand	Clark & Lintas 1992
mean	56821.4
N	14
Min	22000
Max	73600
Max/Min	3.34545
SD	16056.6
c.v.	0.282581
Na	4.95	Polyfloral	Polyfloral	Serbia	Kostić et al 2015
Na	5.84	Polyfloral	Polyfloral	Serbia	Kostić et al 2015
Na	7	Zea mays	Poaceae	Serbia	Kostić et al 2016
Na	8.21	Polyfloral	Polyfloral	Serbia	Kostić et al 2015
Na	13	Zea mays	Poaceae	Serbia	Kostić et al 2016
Na	14	Zea mays	Poaceae	Serbia	Kostić et al 2016
Na	14.67	Polyfloral	Polyfloral	Serbia	Kostić et al 2015
Na	14.93	Polyfloral	Polyfloral	Serbia	Kostić et al 2015
Na	15.11	Salix sp.	Salicaceae	Serbia	Kostić et al 2015
Na	15.46	Polyfloral	Polyfloral	Serbia	Kostić et al 2015
Na	16	Eucalyptus macrorhyncha	Myrtaceae	Australia	Somerville & Nicol 2002
Na	16.36	Polyfloral	Polyfloral	Serbia	Kostić et al 2015
Na	16.63	Polyfloral	Polyfloral	Serbia	Kostić et al 2015
Na	17.67	Brassicaceae + Salix	Brassicaceae + Salix	Serbia	Kostić et al 2015
Na	18	Zea mays	Poaceae	Serbia	Kostić et al 2016
Na	19.44	Polyfloral	Polyfloral	Serbia	Kostić et al 2015
Na	19.49	Polyfloral	Polyfloral	Serbia	Kostić et al 2015
Na	19.62	Polyfloral	Polyfloral	Serbia	Kostić et al 2015
Na	20	Eucalyptus bridgesiana	Myrtaceae	Australia	Somerville & Nicol 2002
Na	20.4	Juglans regia	Juglandaceae	Romania	Cosmulescu et al 2015
Na	21	Eucalyptus robusta	Myrtaceae	Australia	Somerville & Nicol 2002
Na	21.32	Polyfloral	Polyfloral	Serbia	Kostić et al 2015
Na	21.57	Polyfloral	Polyfloral	Serbia	Kostić et al 2015
Na	21.74	Polyfloral	Polyfloral	Serbia	Kostić et al 2015
Na	23.39	Polyfloral	Polyfloral	Serbia	Kostić et al 2015
Na	24	Eucalyptus bridgesiana	Myrtaceae	Australia	Somerville & Nicol 2002
Na	24	Zea mays	Poaceae	Serbia	Kostić et al 2016
Na	24	Zea mays	Poaceae	Australia	Somerville & Nicol 2002
Na	25.76	Polyfloral	Polyfloral	Serbia	Kostić et al 2015
Na	26.75	Brassicaceae	Brassicaceae	Serbia	Kostić et al 2015
Na	27.51	Polyfloral	Polyfloral	Serbia	Kostić et al 2015
Na	28	Carduus nutans	Asteraceae	Australia	Somerville & Nicol 2002
Na	29	Zea mays	Poaceae	Serbia	Kostić et al 2016
Na	29.27	Polyfloral	Polyfloral	Serbia	Kostić et al 2015
Na	30	Brassica napus	Brassicaceae	Australia	Somerville & Nicol 2002
Na	30.76	Polyfloral	Polyfloral	Serbia	Kostić et al 2015
Na	31	Cirsium vulgare	Asteraceae	Australia	Somerville & Nicol 2002
Na	31	Brassica napus	Brassicaceae	Australia	Somerville & Nicol 2002
Na	31	Eucalyptus bridgesiana	Myrtaceae	Australia	Somerville & Nicol 2002
Na	33	Salix sp.	Salicaceae	Australia	Somerville & Nicol 2002
Na	34	Fagopyrum esculentum	Polygonaceae	Australia	Somerville & Nicol 2002
Na	34.58	Polyfloral	Polyfloral	Serbia	Kostić et al 2015
Na	34.7	Fabaceae	Fabaceae	Serbia	Kostić et al 2015
Na	38	Trifolium balansae	Fabaceae	Australia	Somerville & Nicol 2002
Na	38.8	Juglans regia	Juglandaceae	Romania	Cosmulescu et al 2015
Na	39	Eucalyptus fastigata	Myrtaceae	Australia	Somerville & Nicol 2002
Na	40	Eucalyptus viminalis	Myrtaceae	Australia	Somerville & Nicol 2002
Na	41	Zea mays	Poaceae	Serbia	Kostić et al 2016
Na	42	Carthamus lanatus	Asteraceae	Australia	Somerville & Nicol 2002
Na	45	Rapistrum rugosum	Brassicaceae	Australia	Somerville & Nicol 2002
Na	45	Prunus dulcis	Rosaceae	Australia	Somerville & Nicol 2002
Na	46	Helianthus annuus	Asteraceae	Australia	Somerville & Nicol 2002
Na	46	Eucalyptus albens	Myrtaceae	Australia	Somerville & Nicol 2002
Na	49	Echium plantagineum	Boraginaceae	Australia	Somerville & Nicol 2002
Na	51	Echium plantagineum	Boraginaceae	Australia	Somerville & Nicol 2002
Na	51	Echium plantagineum	Boraginaceae	Australia	Somerville & Nicol 2002
Na	53	Sisymbrium officinale	Brassicaceae	Australia	Somerville & Nicol 2002
Na	54.88	Polyfloral	Polyfloral	Serbia	Kostić et al 2015
Na	58	Centaurea solstitialis	Asteraceae	Australia	Somerville & Nicol 2002
Na	58	Echium plantagineum	Boraginaceae	Australia	Somerville & Nicol 2002
Na	60	Echium plantagineum	Boraginaceae	Australia	Somerville & Nicol 2002
Na	66	Ulex europaeus	Fabaceae	Australia	Somerville & Nicol 2002
Na	67	Echium plantagineum	Boraginaceae	Australia	Somerville & Nicol 2002
Na	68	Polyfloral	Polyfloral	Bulgaria	Atanassova et al 2016
Na	69	Chondrilla juncea	Asteraceae	Australia	Somerville & Nicol 2002
Na	70	Echium plantagineum	Boraginaceae	Australia	Somerville & Nicol 2002
Na	71	Echium plantagineum	Boraginaceae	Australia	Somerville & Nicol 2002
Na	73	Hypochoeris radicata	Asteraceae	Australia	Somerville & Nicol 2002
Na	77	Angophora floribunda	Myrtaceae	Australia	Somerville & Nicol 2002
Na	84	Polyfloral	Polyfloral	Romania	Fuenmayor et al 2014
Na	85	Polyfloral	Polyfloral	Brazil	Morgano et al 2012
Na	86	Asphodelus fistulosus	Asphodelaceae	Australia	Somerville & Nicol 2002
Na	86	Eucalyptus camaldulensis	Myrtaceae	Australia	Somerville & Nicol 2002
Na	87	Arctotheca calendula	Asteraceae	Australia	Somerville & Nicol 2002
Na	89	Lavandula sp.	Lamiaceae	Australia	Somerville & Nicol 2002
Na	91	Corymbia maculata	Myrtaceae	Australia	Somerville & Nicol 2002
Na	92	Eucalyptus saligna	Myrtaceae	Australia	Somerville & Nicol 2002
Na	96	Corymbia maculata	Myrtaceae	Australia	Somerville & Nicol 2002
Na	97	Corymbia maculata	Myrtaceae	Australia	Somerville & Nicol 2002
Na	99.3	Polyfloral	Polyfloral	Colombia	Fuenmayor et al 2014
Na	100	Actinidia deliciosa	Actinidiaceae	New Zealand	Clark & Lintas 1992
Na	100	Actinidia deliciosa	Actinidiaceae	New Zealand	Clark & Lintas 1992
Na	100	Actinidia deliciosa	Actinidiaceae	New Zealand	Clark & Lintas 1992
Na	100	Actinidia deliciosa	Actinidiaceae	New Zealand	Clark & Lintas 1992
Na	100	Actinidia deliciosa	Actinidiaceae	New Zealand	Clark & Lintas 1992
Na	110	Echium plantagineum	Boraginaceae	Australia	Somerville & Nicol 2002
Na	110	Acacia sp.	Fabaceae	Australia	Somerville & Nicol 2002
Na	113	Polyfloral	Polyfloral	India	Fuenmayor et al 2014
Na	125	Polyfloral	Polyfloral	Cina	Fuenmayor et al 2014
Na	130	Corymbia maculata	Myrtaceae	Australia	Somerville & Nicol 2002
Na	160	Hypochoeris radicata	Asteraceae	Australia	Somerville & Nicol 2002
Na	161	Polyfloral	Polyfloral	Bulgaria	Atanassova et al 2016
Na	198	Polyfloral	Polyfloral	Spain	Fuenmayor et al 2014
Na	199	Polyfloral	Polyfloral	Bulgaria	Fuenmayor et al 2014
Na	200	Actinidia deliciosa	Actinidiaceae	New Zealand	Clark & Lintas 1992
Na	200	Actinidia deliciosa	Actinidiaceae	New Zealand	Clark & Lintas 1992
Na	200	Actinidia deliciosa	Actinidiaceae	New Zealand	Clark & Lintas 1992
Na	200	Actinidia deliciosa	Actinidiaceae	New Zealand	Clark & Lintas 1992
Na	218	Citrus × sinensis	Rutaceae	China	Zeng & Yan 2004
Na	219	Polyfloral	Polyfloral	Hungary	Fuenmayor et al 2014
Na	220	Hypochoeris radicata	Asteraceae	Australia	Somerville & Nicol 2002
Na	236	Polyfloral	Polyfloral	Poland	Fuenmayor et al 2014
Na	240	Polyfloral	Polyfloral	Slovenia	Fuenmayor et al 2014
Na	256.4	Juglans regia	Juglandaceae	Romania	Cosmulescu et al 2015
Na	274.1	Fagopyrum esculentum	Polygonaceae	China	Yang et al 2013
Na	290	Casuarina littoralis	Casuarinaceae	Australia	Somerville & Nicol 2002
Na	292.5	Helianthus annuus	Asteraceae	China	Yang et al 2013
Na	294.3	Zea mays	Poaceae	China	Yang et al 2013
Na	327	Citrus × sinensis	Rutaceae	China	Zeng & Yan 2004
Na	327	Schisandra chinensis	Schisandraceae	China	Yang et al 2013
Na	340	Eucalyptus punctata	Myrtaceae	Australia	Somerville & Nicol 2002
Na	350	Citrus × sinensis	Rutaceae	China	Zeng & Yan 2004
Na	373	Artemisia	Asteraceae	Poland	Szczęsna 2007
Na	379	Polyfloral	Polyfloral	Spain	Fuenmayor et al 2014
Na	379.1	Rosa rugosa	Rosaceae	China	Yang et al 2013
Na	459.1	Brassica napus	Brassicaceae	China	Yang et al 2013
Na	462	Papaver rhoeas	Papaveraceae	China	Yang et al 2013
Na	480	Banksia ericifolia	Proteaceae	Australia	Somerville & Nicol 2002
Na	500	Polyfloral	Polyfloral	Worldwide	Kędzia 2008
Na	569	Citrullus lanatus	Cucurbitaceae	China	Yang et al 2013
Na	582.8	Polyfloral	Polyfloral	commercial pollen pellets available in Spain	Orzáez Villanueva et al. 2001
Na	590.7	Dendranthema indicum	Asteraceae	China	Yang et al 2013
Na	616.3	Camellia japonica	Theaceae	China	Yang et al 2013
Na	650	Brassicaceae	Brassicaceae	Poland	Szczęsna 2007
Na	678	Polyfloral	Polyfloral	South Corea	Szczęsna 2007
Na	689.9	Vicia faba	Fabaceae	China	Yang et al 2013
Na	739	Polyfloral	Polyfloral	Poland	Szczęsna 2007
Na	846.4	Nelumbo nucifera	Nelumbonaceae	China	Yang et al 2013
Na	992	Polyfloral	Polyfloral	Poland	Szczęsna 2007
Na	1301	Cistus sp.	Cistaceae	Spain	Bonvehi & Jordà 1997
Na	1549	Polyfloral	Polyfloral	China	Szczęsna 2007
mean	173.051
N	131
Min	4.95
Max	1549
Max/Min	312.929
SD	251.255
c.v.	1.45191
P	500	Taraxacum vulgare	Asteraceae	USA	Todd & Bretherick 1942
P	581.6	Cistus sp.	Cistaceae	Spain	Bonvehi & Jordà 1997
P	1100	Pinus contorta	Pinaceae	USA	Todd & Bretherick 1942
P	1400	Casuarina littoralis	Casuarinaceae	Australia	Somerville & Nicol 2002
P	1800	Chamaebatia foliolosa	Rosaceae	USA	Todd & Bretherick 1942
P	2000	Hypochoeris radicata	Asteraceae	Australia	Somerville & Nicol 2002
P	2100	Chondrilla juncea	Asteraceae	Australia	Somerville & Nicol 2002
P	2100	Hypochoeris radicata	Asteraceae	Australia	Somerville & Nicol 2002
P	2100	Hypochoeris radicata	Asteraceae	Australia	Somerville & Nicol 2002
P	2136	Dendranthema indicum	Asteraceae	China	Yang et al 2013
P	2200	Legume	Fabaceae	USA	Todd & Bretherick 1942
P	2200	Cynodon dactylon	Poaceae	USA	Todd & Bretherick 1942
P	2300	Silybum marianum	Asteraceae	USA	Todd & Bretherick 1942
P	2500	Helianthus annuus	Asteraceae	Australia	Somerville & Nicol 2002
P	2500	Quercus kelloggii	Fagaceae	USA	Todd & Bretherick 1942
P	2587	Helianthus annuus	Asteraceae	China	Yang et al 2013
P	2600	Calandrinia ciliata	Montiaceae	USA	Todd & Bretherick 1942
P	2600	Zea mays	Poaceae	USA	Todd & Bretherick 1942
P	2700	Arctotheca calendula	Asteraceae	Australia	Somerville & Nicol 2002
P	2700	Centaurea solstitialis	Asteraceae	USA	Todd & Bretherick 1942
P	2700	Ceanothus integerrimus	Rhamnaceae	USA	Todd & Bretherick 1942
P	2800	Lavandula sp.	Lamiaceae	Australia	Somerville & Nicol 2002
P	2800	Asparagus officinalis	Asparagaceae	USA	Todd & Bretherick 1942
P	2800	Alnus incanca	Betulaceae	Sweden	Nielsen et al 1955
P	2800	Salix sp.	Salicaceae	USA	Todd & Bretherick 1942
P	2900	Carduus nutans	Asteraceae	Australia	Somerville & Nicol 2002
P	3000	Cirsium vulgare	Asteraceae	Australia	Somerville & Nicol 2002
P	3000	Pinus mugo	Pinaceae	Sweden	Nielsen et al 1955
P	3000	Pinus radiata	Pinaceae	USA	Todd & Bretherick 1942
P	3024	Polyfloral	Polyfloral	Bulgaria	Atanassova et al 2016
P	3100	Asphodelus fistulosus	Asphodelaceae	Australia	Somerville & Nicol 2002
P	3241	Polyfloral	Polyfloral	Bulgaria	Atanassova et al 2016
P	3300	Carthamus lanatus	Asteraceae	Australia	Somerville & Nicol 2002
P	3300	Olea europaea	Oleaceae	USA	Todd & Bretherick 1942
P	3600	Centaurea solstitialis	Asteraceae	Australia	Somerville & Nicol 2002
P	3600	Trifolium sp.	Fabaceae	USA	Todd & Bretherick 1942
P	3600	Pinus sabiniana	Pinaceae	USA	Todd & Bretherick 1942
P	3600	Polyfloral	Polyfloral	USA	Todd & Bretherick 1942
P	3700	Trifolium repens	Fabaceae	USA	Todd & Bretherick 1942
P	3700	Zea mays	Poaceae	Australia	Somerville & Nicol 2002
P	3900	Brassica nigra	Brassicaceae	USA	Todd & Bretherick 1942
P	3900	Acacia sp.	Fabaceae	Australia	Somerville & Nicol 2002
P	4000	Angophora floribunda	Myrtaceae	Australia	Somerville & Nicol 2002
P	4000	Salix sp.	Salicaceae	Australia	Somerville & Nicol 2002
P	4100	Eucalyptus bridgesiana	Myrtaceae	Australia	Somerville & Nicol 2002
P	4200	Alnus glutinosa	Betulaceae	Sweden	Nielsen et al 1955
P	4200	Corymbia maculata	Myrtaceae	Australia	Somerville & Nicol 2002
P	4200	Eucalyptus bridgesiana	Myrtaceae	Australia	Somerville & Nicol 2002
P	4300	Eucalyptus fastigata	Myrtaceae	Australia	Somerville & Nicol 2002
P	4300	Eucalyptus robusta	Myrtaceae	Australia	Somerville & Nicol 2002
P	4360	Polyfloral	Polyfloral	Worldwide	Kędzia 2008
P	4400	Eucalyptus bridgesiana	Myrtaceae	Australia	Somerville & Nicol 2002
P	4400	Eucalyptus macrorhyncha	Myrtaceae	Australia	Somerville & Nicol 2002
P	4400	Eucalyptus viminalis	Myrtaceae	Australia	Somerville & Nicol 2002
P	4430	Polyfloral	Polyfloral	Brazil	Sattler et al 2016
P	4470	Polyfloral	Polyfloral	Brazil	Sattler et al 2016
P	4500	Corymbia maculata	Myrtaceae	Australia	Somerville & Nicol 2002
P	4500	Corymbia maculata	Myrtaceae	Australia	Somerville & Nicol 2002
P	4651	Zea mays	Poaceae	China	Yang et al 2013
P	4700	Sisymbrium officinale	Brassicaceae	Australia	Somerville & Nicol 2002
P	4700	Eucalyptus albens	Myrtaceae	Australia	Somerville & Nicol 2002
P	4700	Eucalyptus camaldulensis	Myrtaceae	Australia	Somerville & Nicol 2002
P	4700	Eucalyptus saligna	Myrtaceae	Australia	Somerville & Nicol 2002
P	4800	Corymbia maculata	Myrtaceae	Australia	Somerville & Nicol 2002
P	4800	Fagopyrum esculentum	Polygonaceae	Australia	Somerville & Nicol 2002
P	4800	Prunus dulcis	Rosaceae	Australia	Somerville & Nicol 2002
P	4804	Rosa rugosa	Rosaceae	China	Yang et al 2013
P	4828	Polyfloral	Polyfloral	Brazil	Morgano et al 2012
P	4900	Rapistrum rugosum	Brassicaceae	Australia	Somerville & Nicol 2002
P	4900	Eucalyptus globulus	Myrtaceae	USA	Todd & Bretherick 1942
P	4900	Typha latifolia	Typhaceae	USA	Todd & Bretherick 1942
P	4930	Polyfloral	Polyfloral	Brazil	Sattler et al 2016
P	4950	Polyfloral	Polyfloral	Brazil	Sattler et al 2016
P	5200	Trifolium balansae	Fabaceae	Australia	Somerville & Nicol 2002
P	5240	Polyfloral	Polyfloral	Brazil	Sattler et al 2016
P	5300	Brassica napus	Brassicaceae	Australia	Somerville & Nicol 2002
P	5300	Banksia ericifolia	Proteaceae	Australia	Somerville & Nicol 2002
P	5400	Brassica kaber	Brassicaceae	USA	Todd & Bretherick 1942
P	5400	Eucalyptus punctata	Myrtaceae	Australia	Somerville & Nicol 2002
P	5400	Prunus communis	Rosaceae	USA	Todd & Bretherick 1942
P	5530	Zea mays	Poaceae	Serbia	Kostić et al 2016
P	5600	Brassica napus	Brassicaceae	Australia	Somerville & Nicol 2002
P	5700	Prunus persica	Rosaceae	USA	Todd & Bretherick 1942
P	5800	Zea mays	Poaceae	Sweden	Nielsen et al 1955
P	5800	Salix nigra	Salicaceae	USA	Todd & Bretherick 1942
P	5806	Citrullus lanatus	Cucurbitaceae	China	Yang et al 2013
P	5835	Papaver rhoeas	Papaveraceae	China	Yang et al 2013
P	5900	Ulex europaeus	Fabaceae	Australia	Somerville & Nicol 2002
P	5900	Hypericum perforatum	Hypericaceae	USA	Todd & Bretherick 1942
P	5960	Zea mays	Poaceae	Serbia	Kostić et al 2016
P	6000	Brassica campestris	Brassicaceae	USA	Todd & Bretherick 1942
P	6100	Juglans nigra	Juglandaceae	USA	Todd & Bretherick 1942
P	6410	Zea mays	Poaceae	Serbia	Kostić et al 2016
P	6490	Zea mays	Poaceae	Serbia	Kostić et al 2016
P	6500	Polyfloral	Polyfloral	USA	Todd & Bretherick 1942
P	6600	Ceanothus crassifolius	Rhamnaceae	USA	Todd & Bretherick 1942
P	6610	Zea mays	Poaceae	Serbia	Kostić et al 2016
P	6618	Fagopyrum esculentum	Polygonaceae	China	Yang et al 2013
P	6758	Brassica napus	Brassicaceae	China	Yang et al 2013
P	6790	Zea mays	Poaceae	Serbia	Kostić et al 2016
P	6870	Zea mays	Poaceae	Serbia	Kostić et al 2016
P	6937	Camellia japonica	Theaceae	China	Yang et al 2013
P	7043	Schisandra chinensis	Schisandraceae	China	Yang et al 2013
P	7100	Phoenix dactylifera	Arecaceae	USA	Todd & Bretherick 1942
P	7100	Echium plantagineum	Boraginaceae	Australia	Somerville & Nicol 2002
P	7200	Echium plantagineum	Boraginaceae	Australia	Somerville & Nicol 2002
P	7200	Echium plantagineum	Boraginaceae	Australia	Somerville & Nicol 2002
P	7300	Echium plantagineum	Boraginaceae	Australia	Somerville & Nicol 2002
P	7300	Echium plantagineum	Boraginaceae	Australia	Somerville & Nicol 2002
P	7400	Echium plantagineum	Boraginaceae	Australia	Somerville & Nicol 2002
P	7400	Echium plantagineum	Boraginaceae	Australia	Somerville & Nicol 2002
P	7500	Zea mays	Poaceae	Sweden	Nielsen et al 1955
P	7800	Echium plantagineum	Boraginaceae	Australia	Somerville & Nicol 2002
P	8000	Echium plantagineum	Boraginaceae	Australia	Somerville & Nicol 2002
P	8587	Vicia faba	Fabaceae	China	Yang et al 2013
P	9000	Actinidia deliciosa	Actinidiaceae	New Zealand	Clark & Lintas 1992
P	9100	Actinidia deliciosa	Actinidiaceae	New Zealand	Clark & Lintas 1992
P	9587	Nelumbo nucifera	Nelumbonaceae	China	Yang et al 2013
P	9600	Actinidia deliciosa	Actinidiaceae	New Zealand	Clark & Lintas 1992
P	9600	Actinidia deliciosa	Actinidiaceae	New Zealand	Clark & Lintas 1992
P	9800	Actinidia deliciosa	Actinidiaceae	New Zealand	Clark & Lintas 1992
P	10300	Actinidia deliciosa	Actinidiaceae	New Zealand	Clark & Lintas 1992
P	10500	Actinidia deliciosa	Actinidiaceae	New Zealand	Clark & Lintas 1992
P	10600	Actinidia deliciosa	Actinidiaceae	New Zealand	Clark & Lintas 1992
P	11600	Actinidia deliciosa	Actinidiaceae	New Zealand	Clark & Lintas 1992
mean	4986.11
N	125
Min	500
Max	11600
Max/Min	23.2
SD	2261.75
c.v.	0.45361
S	1100	Fagopyrum esculentum	Polygonaceae	Australia	Somerville & Nicol 2002
S	1200	Casuarina littoralis	Casuarinaceae	Australia	Somerville & Nicol 2002
S	1400	Chondrilla juncea	Asteraceae	Australia	Somerville & Nicol 2002
S	1400	Hypochoeris radicata	Asteraceae	Australia	Somerville & Nicol 2002
S	1400	Hypochoeris radicata	Asteraceae	Australia	Somerville & Nicol 2002
S	1400	Hypochoeris radicata	Asteraceae	Australia	Somerville & Nicol 2002
S	1400	Salix sp.	Salicaceae	Australia	Somerville & Nicol 2002
S	1500	Arctotheca calendula	Asteraceae	Australia	Somerville & Nicol 2002
S	1500	Carduus nutans	Asteraceae	Australia	Somerville & Nicol 2002
S	1600	Cirsium vulgare	Asteraceae	Australia	Somerville & Nicol 2002
S	1600	Helianthus annuus	Asteraceae	Australia	Somerville & Nicol 2002
S	1800	Asphodelus fistulosus	Asphodelaceae	Australia	Somerville & Nicol 2002
S	1800	Carthamus lanatus	Asteraceae	Australia	Somerville & Nicol 2002
S	1800	Lavandula sp.	Lamiaceae	Australia	Somerville & Nicol 2002
S	1800	Pinus mugo	Pinaceae	Sweden	Nielsen et al 1955
S	1800	Zea mays	Poaceae	Australia	Somerville & Nicol 2002
S	2000	Acacia sp.	Fabaceae	Australia	Somerville & Nicol 2002
S	2100	Trifolium balansae	Fabaceae	Australia	Somerville & Nicol 2002
S	2100	Angophora floribunda	Myrtaceae	Australia	Somerville & Nicol 2002
S	2200	Centaurea solstitialis	Asteraceae	Australia	Somerville & Nicol 2002
S	2200	Eucalyptus albens	Myrtaceae	Australia	Somerville & Nicol 2002
S	2200	Eucalyptus bridgesiana	Myrtaceae	Australia	Somerville & Nicol 2002
S	2300	Eucalyptus bridgesiana	Myrtaceae	Australia	Somerville & Nicol 2002
S	2300	Eucalyptus fastigata	Myrtaceae	Australia	Somerville & Nicol 2002
S	2300	Eucalyptus viminalis	Myrtaceae	Australia	Somerville & Nicol 2002
S	2390	Zea mays	Poaceae	Serbia	Kostić et al 2016
S	2400	Alnus glutinosa	Betulaceae	Sweden	Nielsen et al 1955
S	2400	Eucalyptus bridgesiana	Myrtaceae	Australia	Somerville & Nicol 2002
S	2400	Eucalyptus camaldulensis	Myrtaceae	Australia	Somerville & Nicol 2002
S	2400	Eucalyptus macrorhyncha	Myrtaceae	Australia	Somerville & Nicol 2002
S	2450	Zea mays	Poaceae	Serbia	Kostić et al 2016
S	2500	Eucalyptus saligna	Myrtaceae	Australia	Somerville & Nicol 2002
S	2500	Prunus dulcis	Rosaceae	Australia	Somerville & Nicol 2002
S	2540	Zea mays	Poaceae	Serbia	Kostić et al 2016
S	2600	Ulex europaeus	Fabaceae	Australia	Somerville & Nicol 2002
S	2700	Corymbia maculata	Myrtaceae	Australia	Somerville & Nicol 2002
S	2700	Eucalyptus robusta	Myrtaceae	Australia	Somerville & Nicol 2002
S	2700	Zea mays	Poaceae	Serbia	Kostić et al 2016
S	2800	Corymbia maculata	Myrtaceae	Australia	Somerville & Nicol 2002
S	2800	Corymbia maculata	Myrtaceae	Australia	Somerville & Nicol 2002
S	2810	Zea mays	Poaceae	Serbia	Kostić et al 2016
S	2850	Zea mays	Poaceae	Serbia	Kostić et al 2016
S	2900	Brassica napus	Brassicaceae	Australia	Somerville & Nicol 2002
S	2900	Corymbia maculata	Myrtaceae	Australia	Somerville & Nicol 2002
S	3000	Echium plantagineum	Boraginaceae	Australia	Somerville & Nicol 2002
S	3000	Echium plantagineum	Boraginaceae	Australia	Somerville & Nicol 2002
S	3000	Zea mays	Poaceae	Sweden	Nielsen et al 1955
S	3040	Zea mays	Poaceae	Serbia	Kostić et al 2016
S	3100	Echium plantagineum	Boraginaceae	Australia	Somerville & Nicol 2002
S	3100	Echium plantagineum	Boraginaceae	Australia	Somerville & Nicol 2002
S	3100	Echium plantagineum	Boraginaceae	Australia	Somerville & Nicol 2002
S	3200	Alnus incanca	Betulaceae	Sweden	Nielsen et al 1955
S	3200	Echium plantagineum	Boraginaceae	Australia	Somerville & Nicol 2002
S	3200	Echium plantagineum	Boraginaceae	Australia	Somerville & Nicol 2002
S	3200	Echium plantagineum	Boraginaceae	Australia	Somerville & Nicol 2002
S	3200	Brassica napus	Brassicaceae	Australia	Somerville & Nicol 2002
S	3200	Rapistrum rugosum	Brassicaceae	Australia	Somerville & Nicol 2002
S	3200	Sisymbrium officinale	Brassicaceae	Australia	Somerville & Nicol 2002
S	3300	Echium plantagineum	Boraginaceae	Australia	Somerville & Nicol 2002
S	3400	Banksia ericifolia	Proteaceae	Australia	Somerville & Nicol 2002
S	3700	Eucalyptus punctata	Myrtaceae	Australia	Somerville & Nicol 2002
S	4100	Actinidia deliciosa	Actinidiaceae	New Zealand	Clark & Lintas 1992
S	4300	Actinidia deliciosa	Actinidiaceae	New Zealand	Clark & Lintas 1992
S	4300	Actinidia deliciosa	Actinidiaceae	New Zealand	Clark & Lintas 1992
S	4300	Actinidia deliciosa	Actinidiaceae	New Zealand	Clark & Lintas 1992
S	4300	Actinidia deliciosa	Actinidiaceae	New Zealand	Clark & Lintas 1992
S	4300	Zea mays	Poaceae	Sweden	Nielsen et al 1955
S	4400	Actinidia deliciosa	Actinidiaceae	New Zealand	Clark & Lintas 1992
S	4400	Actinidia deliciosa	Actinidiaceae	New Zealand	Clark & Lintas 1992
S	4400	Actinidia deliciosa	Actinidiaceae	New Zealand	Clark & Lintas 1992
S	4500	Actinidia deliciosa	Actinidiaceae	New Zealand	Clark & Lintas 1992
mean	2695.49
N	71
Min	1100
Max	4500
Max/Min	4.09091
SD	902.005
c.v.	0.334635
Zn	16	Lavandula sp.	Lamiaceae	Australia	Somerville & Nicol 2002
Zn	17	Fagopyrum esculentum	Polygonaceae	Australia	Somerville & Nicol 2002
Zn	18	Casuarina littoralis	Casuarinaceae	Australia	Somerville & Nicol 2002
Zn	19	Polyfloral	Polyfloral	Bulgaria	Atanassova et al 2016
Zn	20	Hypochoeris radicata	Asteraceae	Australia	Somerville & Nicol 2002
Zn	20	Hypochoeris radicata	Asteraceae	Australia	Somerville & Nicol 2002
Zn	20	Hypochoeris radicata	Asteraceae	Australia	Somerville & Nicol 2002
Zn	21	Carduus nutans	Asteraceae	Australia	Somerville & Nicol 2002
Zn	22	Polyfloral	Polyfloral	Bulgaria	Atanassova et al 2016
Zn	23.84	Tea tree	(?)	China	Zeng & Yan 2004
Zn	26	Chondrilla juncea	Asteraceae	Australia	Somerville & Nicol 2002
Zn	26	Cirsium vulgare	Asteraceae	Australia	Somerville & Nicol 2002
Zn	26.1	Polyfloral	Polyfloral	Cina	Fuenmayor et al 2014
Zn	28	Arctotheca calendula	Asteraceae	Australia	Somerville & Nicol 2002
Zn	28.25	Dendranthema indicum	Asteraceae	China	Yang et al 2013
Zn	28.4	Artemisia	Asteraceae	Poland	Szczęsna 2007
Zn	28.76	Polyfloral	Polyfloral	Serbia	Kostić et al 2015
Zn	28.9	Polyfloral	Polyfloral	China	Szczęsna 2007
Zn	29	Rapistrum rugosum	Brassicaceae	Australia	Somerville & Nicol 2002
Zn	29	Polyfloral	Polyfloral	Brazil	Sattler et al 2016
Zn	29	Polyfloral	Polyfloral	Brazil	Sattler et al 2016
Zn	30	Brassica napus	Brassicaceae	Australia	Somerville & Nicol 2002
Zn	30.43	Fagopyrum esculentum	Polygonaceae	China	Yang et al 2013
Zn	31	Polyfloral	Polyfloral	Brazil	Sattler et al 2016
Zn	31.3	Polyfloral	Polyfloral	India	Fuenmayor et al 2014
Zn	31.4	Polyfloral	Polyfloral	Bulgaria	Fuenmayor et al 2014
Zn	31.61	Helianthus annuus L	Asteraceae	Romania	Stanciu et al 2011
Zn	31.71	Polyfloral	Polyfloral	Serbia	Kostić et al 2015
Zn	32	Calluna vulgaris	Ericaceae	Portugal	Paulo et al 2014
Zn	32.21	Citrus × sinensis	Rutaceae	China	Zeng & Yan 2004
Zn	33.28	Polyfloral	Polyfloral	Serbia	Kostić et al 2015
Zn	33.9	Cistus sp.	Cistaceae	Spain	Bonvehi & Jordà 1997
Zn	34	Asphodelus fistulosus	Asphodelaceae	Australia	Somerville & Nicol 2002
Zn	34.08	Brassica napus	Brassicaceae	China	Yang et al 2013
Zn	34.3	Polyfloral	Polyfloral	Hungary	Fuenmayor et al 2014
Zn	34.79	Polyfloral	Polyfloral	Serbia	Kostić et al 2015
Zn	35	Centaurea solstitialis	Asteraceae	Australia	Somerville & Nicol 2002
Zn	35	Salix sp.	Salicaceae	Australia	Somerville & Nicol 2002
Zn	35.02	Tea tree	(?)	China	Zeng & Yan 2004
Zn	35.7	Brassicaceae	Brassicaceae	Poland	Szczęsna 2007
Zn	36	Brassica napus	Brassicaceae	Australia	Somerville & Nicol 2002
Zn	36	Calluna vulgaris	Ericaceae	Portugal	Paulo et al 2014
Zn	36	Trifolium balansae	Fabaceae	Australia	Somerville & Nicol 2002
Zn	36.59	Polyfloral	Polyfloral	Serbia	Kostić et al 2015
Zn	36.6	Polyfloral	Polyfloral	commercial pollen pellets available in Spain	Orzáez Villanueva et al. 2001
Zn	36.8	Polyfloral	Polyfloral	Poland	Szczęsna 2007
Zn	36.95	Brassicaceae	Brassicaceae	Serbia	Kostić et al 2015
Zn	37	Helianthus annuus	Asteraceae	Australia	Somerville & Nicol 2002
Zn	37.43	Polyfloral	Polyfloral	Serbia	Kostić et al 2015
Zn	38.05	Polyfloral	Polyfloral	Serbia	Kostić et al 2015
Zn	38.97	Polyfloral	Polyfloral	Serbia	Kostić et al 2015
Zn	39.05	Polyfloral	Polyfloral	Serbia	Kostić et al 2015
Zn	39.77	Polyfloral	Polyfloral	Serbia	Kostić et al 2015
Zn	40	Carthamus lanatus	Asteraceae	Australia	Somerville & Nicol 2002
Zn	40	Prunus dulcis	Rosaceae	Australia	Somerville & Nicol 2002
Zn	40.06	Salix sp.	Salicaceae	Romania	Stanciu et al 2011
Zn	40.34	Polyfloral	Polyfloral	Serbia	Kostić et al 2015
Zn	40.36	Brassicaceae + Salix	Brassicaceae + Salix	Serbia	Kostić et al 2015
Zn	40.74	Fabaceae	Fabaceae	Serbia	Kostić et al 2015
Zn	40.89	Polyfloral	Polyfloral	Serbia	Kostić et al 2015
Zn	41	Sisymbrium officinale	Brassicaceae	Australia	Somerville & Nicol 2002
Zn	41	Zea mays	Poaceae	Serbia	Kostić et al 2016
Zn	41.14	Polyfloral	Polyfloral	Serbia	Kostić et al 2015
Zn	41.19	Salix sp.	Salicaceae	Serbia	Kostić et al 2015
Zn	41.5	Polyfloral	Polyfloral	Poland	Szczęsna 2007
Zn	41.91	Polyfloral	Polyfloral	Serbia	Kostić et al 2015
Zn	42	Polyfloral	Polyfloral	Brazil	Sattler et al 2016
Zn	43	Polyfloral	Polyfloral	Brazil	Sattler et al 2016
Zn	43.01	Rosa rugosa	Rosaceae	China	Yang et al 2013
Zn	43.73	Polyfloral	Polyfloral	Serbia	Kostić et al 2015
Zn	43.91	Polyfloral	Polyfloral	Serbia	Kostić et al 2015
Zn	43.95	Helianthus annuus	Asteraceae	China	Yang et al 2013
Zn	44.22	Citrullus lanatus	Cucurbitaceae	China	Yang et al 2013
Zn	44.3	Polyfloral	Polyfloral	Slovenia	Fuenmayor et al 2014
Zn	44.3	Polyfloral	Polyfloral	Spain	Fuenmayor et al 2014
Zn	44.42	Polyfloral	Polyfloral	Serbia	Kostić et al 2015
Zn	44.93	Polyfloral	Polyfloral	Serbia	Kostić et al 2015
Zn	45	Zea mays	Poaceae	Serbia	Kostić et al 2016
Zn	45	Zea mays	Poaceae	Serbia	Kostić et al 2016
Zn	45.84	Schisandra chinensis	Schisandraceae	China	Yang et al 2013
Zn	46	Cistus ladanifer	Cistaceae	Portugal	Paulo et al 2014
Zn	46	Zea mays	Poaceae	Serbia	Kostić et al 2016
Zn	46.25	Nelumbo nucifera	Nelumbonaceae	China	Yang et al 2013
Zn	46.7	Polyfloral	Polyfloral	Brazil	Morgano et al 2012
Zn	47	Rubus ulmifolius	Rosaceae	Portugal	Paulo et al 2014
Zn	47.13	Citrus × sinensis	Rutaceae	China	Zeng & Yan 2004
Zn	47.4	Polyfloral	Polyfloral	Colombia	Fuenmayor et al 2014
Zn	47.4	Polyfloral	Polyfloral	South Corea	Szczęsna 2007
Zn	48	Zea mays	Poaceae	Australia	Somerville & Nicol 2002
Zn	48	Rubus ulmifolius	Rosaceae	Portugal	Paulo et al 2014
Zn	48.5	Polyfloral	Polyfloral	Serbia	Kostić et al 2015
Zn	48.7	Polyfloral	Polyfloral	Spain	Fuenmayor et al 2014
Zn	50.16	Papaver rhoeas	Papaveraceae	China	Yang et al 2013
Zn	50.84	Polyfloral	Polyfloral	Brazil	Silva et al 2012
Zn	51.9	Polyfloral	Polyfloral	Bulgaria	Fuenmayor et al 2014
Zn	52.16	Polyfloral	Polyfloral	Brazil	Silva et al 2012
Zn	52.28	Polyfloral	Polyfloral	Brazil	Silva et al 2012
Zn	53	Zea mays	Poaceae	Serbia	Kostić et al 2016
Zn	53.2	Polyfloral	Polyfloral	Poland	Fuenmayor et al 2014
Zn	53.4	Juglans regia	Juglandaceae	Romania	Cosmulescu et al 2015
Zn	54.62	Zea mays	Poaceae	China	Yang et al 2013
Zn	55	Eucalyptus bridgesiana	Myrtaceae	Australia	Somerville & Nicol 2002
Zn	55.04	Vicia faba	Fabaceae	China	Yang et al 2013
Zn	55.7	Juglans regia	Juglandaceae	Romania	Cosmulescu et al 2015
Zn	56	Zea mays	Poaceae	Serbia	Kostić et al 2016
Zn	57.5	Polyfloral	Polyfloral	Serbia	Kostić et al 2015
Zn	58	Corymbia maculata	Myrtaceae	Australia	Somerville & Nicol 2002
Zn	58	Eucalyptus albens	Myrtaceae	Australia	Somerville & Nicol 2002
Zn	58	Eucalyptus macrorhyncha	Myrtaceae	Australia	Somerville & Nicol 2002
Zn	58	Eucalyptus viminalis	Myrtaceae	Australia	Somerville & Nicol 2002
Zn	58.39	Tea tree	(?)	China	Zeng & Yan 2004
Zn	58.41	Polyfloral	Polyfloral	Brazil	Silva et al 2012
Zn	58.52	Polyfloral	Polyfloral	Brazil	Silva et al 2012
Zn	59.5	Ambrosia artemisiifolia	Asteraceae	Canada	Cloutier-Hurteau et al 2014
Zn	60	Acacia sp.	Fabaceae	Australia	Somerville & Nicol 2002
Zn	61.8	Juglans regia	Juglandaceae	Romania	Cosmulescu et al 2015
Zn	62	Echium plantagineum	Boraginaceae	Australia	Somerville & Nicol 2002
Zn	62	Eucalyptus bridgesiana	Myrtaceae	Australia	Somerville & Nicol 2002
Zn	62	Eucalyptus fastigata	Myrtaceae	Australia	Somerville & Nicol 2002
Zn	62	Zea mays	Poaceae	Serbia	Kostić et al 2016
Zn	63	Cistus ladanifer	Cistaceae	Portugal	Paulo et al 2014
Zn	63.67	Polyfloral	Polyfloral	Brazil	Silva et al 2012
Zn	64	Echium plantagineum	Boraginaceae	Australia	Somerville & Nicol 2002
Zn	64	Echium plantagineum	Boraginaceae	Australia	Somerville & Nicol 2002
Zn	64	Eucalyptus camaldulensis	Myrtaceae	Australia	Somerville & Nicol 2002
Zn	64	Eucalyptus saligna	Myrtaceae	Australia	Somerville & Nicol 2002
Zn	65	Eucalyptus robusta	Myrtaceae	Australia	Somerville & Nicol 2002
Zn	65.3	Camellia japonica	Theaceae	China	Yang et al 2013
Zn	65.6	Ambrosia artemisiifolia	Asteraceae	Canada	Cloutier-Hurteau et al 2014
Zn	66.6	Ambrosia artemisiifolia	Asteraceae	Canada	Cloutier-Hurteau et al 2014
Zn	67	Echium plantagineum	Boraginaceae	Australia	Somerville & Nicol 2002
Zn	67.2	Polyfloral	Polyfloral	Slovenia	Kump et al 1996
Zn	68	Echium plantagineum	Boraginaceae	Australia	Somerville & Nicol 2002
Zn	68.96	Polyfloral	Polyfloral	Brazil	Silva et al 2012
Zn	69.7	Ambrosia artemisiifolia	Asteraceae	Canada	Cloutier-Hurteau et al 2014
Zn	71	Ambrosia artemisiifolia	Asteraceae	Canada	Cloutier-Hurteau et al 2014
Zn	71	Polyfloral	Polyfloral	Worldwide	Kędzia 2008
Zn	71.42	Polyfloral	Polyfloral	Brazil	Silva et al 2012
Zn	71.6	Polyfloral	Polyfloral	Slovenia	Kump et al 1996
Zn	72	Echium plantagineum	Boraginaceae	Australia	Somerville & Nicol 2002
Zn	72	Echium plantagineum	Boraginaceae	Australia	Somerville & Nicol 2002
Zn	72.48	Polyfloral	Polyfloral	Brazil	Silva et al 2012
Zn	73	Ulex europaeus	Fabaceae	Australia	Somerville & Nicol 2002
Zn	74.4	Ambrosia artemisiifolia	Asteraceae	Canada	Cloutier-Hurteau et al 2014
Zn	75	Echium plantagineum	Boraginaceae	Australia	Somerville & Nicol 2002
Zn	75.2	Polyfloral	Polyfloral	Poland	Formicki et al 2013
Zn	75.5	Ambrosia artemisiifolia	Asteraceae	Canada	Cloutier-Hurteau et al 2014
Zn	75.92	Polyfloral	Polyfloral	Serbia	Kostić et al 2015
Zn	76	Ambrosia artemisiifolia	Asteraceae	Canada	Cloutier-Hurteau et al 2014
Zn	76.49	Polyfloral	Polyfloral	Brazil	Silva et al 2012
Zn	77	Corymbia maculata	Myrtaceae	Australia	Somerville & Nicol 2002
Zn	77.4	Ambrosia artemisiifolia	Asteraceae	Canada	Cloutier-Hurteau et al 2014
Zn	77.9	Ambrosia artemisiifolia	Asteraceae	Canada	Cloutier-Hurteau et al 2014
Zn	80	Eucalyptus bridgesiana	Myrtaceae	Australia	Somerville & Nicol 2002
Zn	80.5	Ambrosia artemisiifolia	Asteraceae	Canada	Cloutier-Hurteau et al 2014
Zn	81.6	Ambrosia artemisiifolia	Asteraceae	Canada	Cloutier-Hurteau et al 2014
Zn	81.77	Polyfloral	Polyfloral	Brazil	Silva et al 2012
Zn	82.4	Ambrosia artemisiifolia	Asteraceae	Canada	Cloutier-Hurteau et al 2014
Zn	82.7	Ambrosia artemisiifolia	Asteraceae	Canada	Cloutier-Hurteau et al 2014
Zn	83.5	Ambrosia artemisiifolia	Asteraceae	Canada	Cloutier-Hurteau et al 2014
Zn	85	Corymbia maculata	Myrtaceae	Australia	Somerville & Nicol 2002
Zn	85.2	Ambrosia artemisiifolia	Asteraceae	Canada	Cloutier-Hurteau et al 2014
Zn	89.8	Polyfloral	Polyfloral	Poland	Formicki et al 2013
Zn	90	Corymbia maculata	Myrtaceae	Australia	Somerville & Nicol 2002
Zn	90.35	Polyfloral	Polyfloral	Brazil	Silva et al 2012
Zn	91	Banksia ericifolia	Proteaceae	Australia	Somerville & Nicol 2002
Zn	92.2	Ambrosia artemisiifolia	Asteraceae	Canada	Cloutier-Hurteau et al 2014
Zn	95.1	Ambrosia artemisiifolia	Asteraceae	Canada	Cloutier-Hurteau et al 2014
Zn	95.9	Ambrosia artemisiifolia	Asteraceae	Canada	Cloutier-Hurteau et al 2014
Zn	96.8	Ambrosia artemisiifolia	Asteraceae	Canada	Cloutier-Hurteau et al 2014
Zn	97	Angophora floribunda	Myrtaceae	Australia	Somerville & Nicol 2002
Zn	99.5	Polyfloral	Polyfloral	Poland	Formicki et al 2013
Zn	103.5	Polyfloral	Polyfloral	Poland	Formicki et al 2013
Zn	107.8	Polyfloral	Polyfloral	Poland	Formicki et al 2013
Zn	113	Ambrosia artemisiifolia	Asteraceae	Canada	Cloutier-Hurteau et al 2014
Zn	113.4	Polyfloral	Polyfloral	Poland	Formicki et al 2013
Zn	115	Ambrosia artemisiifolia	Asteraceae	Canada	Cloutier-Hurteau et al 2014
Zn	120	Eucalyptus punctata	Myrtaceae	Australia	Somerville & Nicol 2002
Zn	120.8	Polyfloral	Polyfloral	Poland	Formicki et al 2013
Zn	126	Ambrosia artemisiifolia	Asteraceae	Canada	Cloutier-Hurteau et al 2014
Zn	128	Ambrosia artemisiifolia	Asteraceae	Canada	Cloutier-Hurteau et al 2014
Zn	159.3	Polyfloral	Polyfloral	Poland	Formicki et al 2013
Zn	160.3	Citrus × sinensis	Rutaceae	China	Zeng & Yan 2004
Zn	167	Ambrosia artemisiifolia	Asteraceae	Canada	Cloutier-Hurteau et al 2014
Zn	182	Actinidia deliciosa	Actinidiaceae	New Zealand	Clark & Lintas 1992
Zn	205	Ambrosia artemisiifolia	Asteraceae	Canada	Cloutier-Hurteau et al 2014
Zn	207	Actinidia deliciosa	Actinidiaceae	New Zealand	Clark & Lintas 1992
Zn	229	Actinidia deliciosa	Actinidiaceae	New Zealand	Clark & Lintas 1992
Zn	272	Actinidia deliciosa	Actinidiaceae	New Zealand	Clark & Lintas 1992
Zn	280	Actinidia deliciosa	Actinidiaceae	New Zealand	Clark & Lintas 1992
Zn	338	Actinidia deliciosa	Actinidiaceae	New Zealand	Clark & Lintas 1992
Zn	340	Echium plantagineum	Boraginaceae	Australia	Somerville & Nicol 2002
Zn	377	Actinidia deliciosa	Actinidiaceae	New Zealand	Clark & Lintas 1992
Zn	384	Actinidia deliciosa	Actinidiaceae	New Zealand	Clark & Lintas 1992
Zn	795	Actinidia deliciosa	Actinidiaceae	New Zealand	Clark & Lintas 1992
mean	72.1189
N	195
Min	16
Max	795
Max/Min	49.6875
SD	78.3945
c.v.	1.08702

## Sheet: Literature sources
Source	Source of pollen	Full citation
Yang et al 2013	bee collected pollen pellets	Yang, K., Wu, D., Ye, X., Liu, D., Chen, J. & Sun, P. 2013 Characterization of Chemical Composition of Bee Pollen in China. J. Agric. Food Chem. 61, 708–718. (doi:10.1021/jf304056b)
Szczęsna 2007	bee collected pollen pellets	Szczęsna, T. 2007 Concentration of selected elements in honeybee-collected pollen. J. Apic. Sci. 51, 5–13.
Orzáez Villanueva et al. 2001	bee collected pollen pellets	Orzáez Villanueva, M. T., Díaz Marquina, a, Bravo Serrano, R. & Blaźquez Abellán, G. 2001 Mineral content of commercial pollen. Int. J. Food Sci. Nutr. 52, 243–9. (doi:10.1080/09637480020027000-3-1)
Morgano et al 2012	bee collected pollen pellets	Morgano, M. A., Teixeira Martins, Márcia C. Rabonato, L. C., Milani, R. F., Yotsuyanagi, K. & Rodriguez-Amaya, D. B. . 2012 A Comprehensive Investigation of the Mineral Composition of Brazilian Bee Pollen: Geographic and Seasonal Variations and Contribution to Human Diet. J. Braz. Chem. Soc. 23, 727–736.
Kędzia 2008	bee collected pollen pellets	Bogdan Kędzia; Skład chemiczny i adaptogenne działanie pszczelego pyłku kwiatowego. Cz. I. Skład chemiczny (CHEMICAL COMPOSITION AND ADAPTOGENIC ACTIVITY OF HONEYBEE – COLLECTED POLLEN. PART I. CHEMICAL COMPOSITION); Instytut Roślin i Przetworów Zielarskich w Poznaniu. Link: http://www.czytelniamedyczna.pl/2601,sklad-chemiczny-i-adaptogenne-dzialanie-pszczelego-pylku-kwiatowego-cz-i-sklad-c.html
Fuenmayor et al 2014	bee collected pollen pellets	Fuenmayor, C., Zuluaga, C. & Díaz, C. 2014 Evaluation of the physicochemical and functional properties of Colombian bee pollen. Rev.MVZ Córdoba 19, 4003–4014.
Stanciu et al 2011	bee collected pollen pellets	Stanciu, O. G., Marghitas, L. A., Dezmirean, D. & Campos, M. G. 2011 A comparison between the mineral content of flower and honeybee collected pollen of selected plant origin (Helianthus annuus L. and Salix sp.). Rom. Biotechnol. Lett. 16, 6291–6296.
Bonvehi & Jordà 1997	bee collected pollen pellets	Serra Bonvehí, J. & Escolà Jordà, R. 1997 Nutrient Composition and Microbiological Quality of Honeybee-Collected Pollen in Spain. J. Agric. Food Chem. 45, 725–732. (doi:10.1021/jf960265q)
Kostić et al 2015	bee collected pollen pellets	Kostić, A. Ž., Pešić, M. B., Mosić, M. D., Dojčinović, B. P., Natić, M. M. & Trifković, J. Đ. 2015 Mineral content of bee pollen from Serbia / Sadržaj minerala u uzorcima pčelinjega peluda iz Srbije. Arch. Ind. Hyg. Toxicol. 66, 251–258. (doi:10.1515/aiht-2015-66-2630)
Atanassova et al 2016	bee collected pollen pellets	Atanassova, J., Pavlova, D., Lazarova, M. & Yurukova, L. 2016 Characteristics of Honey from Serpentine Area in the Eastern Rhodopes Mt., Bulgaria. Biol. Trace Elem. Res. 173, 247–258. (doi:10.1007/s12011-015-0616-9)
Clark & Lintas 1992	hand collected pollen	Clark, C. J. & Lintas, C. 1992 Chemical composition of pollen from kiwifruit vines. New Zeal. J. Crop Hortic. Sci. 20, 337–344. (doi:10.1080/01140671.1992.10421776)
Cloutier-Hurteau et al 2014	hand collected pollen	Cloutier-Hurteau, B., Gauthier, S., Turmel, M., Comtois, P. & Courchesne, F. 2014 Trace elements in the pollen of Ambrosia artemisiifolia: What is the effect of soil concentrations? Chemosphere 95, 541–549. (doi:10.1016/j.chemosphere.2013.09.113)
Cosmulescu et al 2015	hand collected pollen	Cosmulescu, S., Trandafir, I. & Nour, V. 2015 Chemical Composition and Antioxidant Activity of Walnut Pollen Samples. Not. Bot. Horti Agrobot. Cluj-Napoca 43, 287–298. (doi:10.15835/nbha.43.2.10090)
Formicki et al 2013	bee collected pollen pellets	Formicki G, Gren A, Stawaez R, Zysk B, G. A. 2013 Metal content in honey, propolis, wax, and bee pollen and implication for metal pollution monitoring. Pol J Env. Stud 22, 99–106.
Kostić et al 2016	hand collected pollen	Kostić, A. Ž., Kaluđerović, L. M., Dojčinović, B. P., Barać, M. B., Babić, V. B. & Mačukanović-Jocić, M. P. 2016 Preliminary investigation of mineral content of pollen collected from different Serbian maize hybrids - is there any potential nutritional value? J. Sci. Food Agric. (doi:10.1002/jsfa.8108)
Kump et al 1996	bee collected pollen pellets	Kump, P., Nečemer, M. & Šnajder, J. 1996 Determination of trace elements in bee honey, pollen and tissue by total reflection and radioisotope X-ray fluorescence spectrometry. Spectrochim. Acta Part B At. Spectrosc. 51, 499–507. (doi:10.1016/0584-8547(95)01435-7)
Paulo et al 2014	bee collected pollen pellets	Paulo, L., Antunes, P. & Anjos, O. 2014 Mineral composition of pollen using inductively coupled plasma atomic emission spectroscopy. Planta Med. 80, P2P16. (doi:10.1055/s-0034-1394851)
Sattler et al 2016	bee collected pollen pellets	Sattler, J. A. G., De-Melo, A. A. M., Nascimento, K. S. do, Melo, I. L. P. de, Mancini-Filho, J., Sattler, A. & Almeida-Muradian, L. B. de 2016 Essential minerals and inorganic contaminants (barium, cadmium, lithium, lead and vanadium) in dried bee pollen produced in Rio Grande do Sul State, Brazil. Food Sci. Technol. 36, 505–509. (doi:10.1590/1678-457X.0029)
Silva et al 2012	bee collected pollen pellets	Silva, A. S., Araújo, S. B., Souza, D. C. & Silva, F. A. S. e 2012 Study of the Cu, Mn, Pb and Zn dynamics in soil, plants and bee pollen from the region of Teresina (PI), Brazil. An. Acad. Bras. Cienc. 84, 881–889. (doi:10.1590/S0001-37652012005000065)
Somerville & Nicol 2002	bee collected pollen pellets	Somerville, D. C. & Nicol, H. I. 2002 Mineral content of honeybee-collected pollen from southern New South Wales. Aust. J. Exp. Agric. 42, 1131. (doi:10.1071/EA01086)
Zeng & Yan 2004	bee collected pollen pellets	Zeng, Z. J. & Yan, W. Y. 2004 Producing specific high mineral content pollen. Am. Bee J. 144, 520–521.
Nielsen et al 1955	hand collected pollen	Nielsen, N., Grömmer, J. & Lunden, R. 1955 Investigations on the chemical composition of pollen from some plants. Acta Chem. Scand. 9, 1100–1106.
Todd & Bretherick 1942	both bee collected pollen pellets nad hand collected pollen	Todd, F. E. & Bretherick, O. 1942 The Composition of Pollens. J. Econ. Entomol. 35, 312–317. (doi:10.1093/jee/35.3.312)
